# Supplementary material for: Piwi-interacting RNA (piRNA) expression patterns in pearl oyster (Pinctada fucata) somatic tissues
Source: Sci Rep. 2019 Jan 22;9:247. doi: 10.1038/s41598-018-36726-0 (PMC6342924; doi:10.1038/s41598-018-36726-0)
Supplement: Supplementary file 2 — Dataset1 [file 41598_2018_36726_MOESM2_ESM.xlsx]

## Sheet: Sheet2
Table S1 The top 20 most-strongly expressed putative piRNAs in the somatic and gonadal tissues of the pearl oyster
Tissues	piRNA	Library1	Library2	length	locus1	locus2	locus3	locus4	locus5	locus6	locus7	locus8	locus9
Ma	UACUUUAACAUGGCACAGAUAUAAUGACCU	52539	2134	30	scaffold1502.1:80792-80821:+	scaffold1502.1:81062-81091:+	scaffold1502.1:81318-81347:+	scaffold1502.1:81580-81609:+
	UGUCAUACUAUUUCCUACUUCUUCCCCUC	7904	30721	29	scaffold3983.1:2229-2257:-	scaffold3983.1:3021-3049:-
	UAGACCUUCAACUUUCAAAUCCAAUCUGACC	4488	21848	31	scaffold1904.1:84544-84573:-
	UGGAACAUUAAAAUAAUUAACGCUUACACU	10290	7118	30	scaffold5710.1:21956-21985:+	scaffold9708.1:434-463:-
	UCCAUUCGUCUAUCCCAUCAACUACUAGAG	7167	10079	30	scaffold1904.1:84501-84530:-
	UGUAACAAUGACAUACUUGGUGUCAGUCCC	9288	7028	30	scaffold1502.1:79493-79522:+
	UGCAUUAGACUUUCCUUUGUUCUUCCACCA	1362	10513	30	scaffold2032.1:77744-77773:+
	AUCAGAUACACCUACACAGGGCAACCAGCU	1913	8603	30	scaffold3022.1:60985-61014:-	scaffold3181.1:20031-20060:-
	UACGACAACCAGGCAGGAUCUGUACUCUCA	724	8985	30	scaffold1875.1:85319-85348:+
	UAGAACAUCCCGUAGCUGGUCAGUACAUGG	4434	5060	30	scaffold1490.1:42352-42381:-	scaffold1490.1:43520-43549:-
	UGCUGCGUAGCCAAUCUGGCUAAACCUCCA	684	8771	30	scaffold1875.1:95811-95840:+
	ACCCCUAGCUCAAUAUUCGACCUUCUC	3356	5548	27	scaffold1234.1:122909-122935:+
	UAACACAGGGUGACAAGCAUACCACCAUCA	1999	6698	30	scaffold1875.1:96537-96566:+	scaffold8177.1:8540-8569:-
	UGUAACCUGUCACAGUGACACAGUACAUGA	2476	6098	30	scaffold1502.1:80012-80041:+
	UAAGAAAGUAAUGUCAAGGCUACACCAGGU	190	7638	30	scaffold314.1:147258-147287:+	scaffold699.1:43428-43457:+	scaffold2118.1:65350-65379:+	scaffold2904.1:75523-75552:+	scaffold4298.1:23999-24028:+	scaffold4965.1:29326-29355:+	scaffold4998.1:30314-30343:+	scaffold8782.1:3097-3126:+	scaffold8797.1:5846-5875:+
	UAAGACAGAGCCCAUUCAUGCUCAUCCACU	1525	6119	30	scaffold4594.1:17681-17710:+
	UGAGCUGUAGUAUACAAUACUAAACGGUCA	3481	4050	30	scaffold1502.1:80863-80892:+	scaffold1502.1:81651-81680:+
	UGUCAUACUAUUUCCUACUUCUUCCCC	1298	6000	27	scaffold3983.1:879-905:-	scaffold3983.1:2231-2257:-	scaffold3983.1:3023-3049:-
	UCAGACUGUCUACCACAUCUACAUGACCCU	2830	4230	30	scaffold1502.1:81402-81431:+	scaffold1502.1:81678-81707:+
	UCAUCUCCCCAAAUAAUGCCAUUUUCACCC	870	6148	30	scaffold202.1:164499-164528:-
Ad	ACCCCUAGCUCAAUAUUCGACCUUCUC	4904	15192	27	scaffold1234.1:122909-122935:+
	UGUCAGUAUGACCUGUAUCAGGCUUCCCUC	71	19500	30	scaffold2799.1:15331-15360:-	scaffold8785.1:63-92:-	scaffold8785.1:3188-3217:-	scaffold8785.1:3315-3344:-
	UACUUUAACAUGGCACAGAUAUAAUGACCU	17002	1655	30	scaffold1502.1:80792-80821:+	scaffold1502.1:81062-81091:+	scaffold1502.1:81318-81347:+	scaffold1502.1:81580-81609:+
	CUGGUACUGACAAUGGCAGUGGGAGACCGU	4982	11500	30	scaffold2603.1:88261-88290:+
	UCUGUCACCCAGAGUCACUCUCCACAGCUU	1791	10143	30	scaffold1502.1:79797-79826:+
	CCCCUAACCAUCUACUUGACUUCCUU	5334	5753	26	scaffold3027.1:21295-21320:-
	UGUCAGUAUAACCUGUAUCAGGCUUCCCUC	111	10504	30	scaffold2799.1:15221-15250:-	scaffold2799.1:15331-15360:-	scaffold8785.1:63-92:-	scaffold8785.1:3188-3217:-	scaffold8785.1:3315-3344:-
	ACCCUGCCAUCGGUGUCCCUGGACCUCUU	1662	8546	29	scaffold617.1:41138-41166:-	scaffold617.1:41350-41378:-
	UGUAACAAUGACAUACUUGGUGUCAGUCCC	2025	6343	30	scaffold1502.1:79493-79522:+
	UCCUAACAUGUAUAUUCUCCUUGCAACAUCC	18	6882	31	scaffold2441.1:72200-72229:-
	UCCAUUCGUCUAUCCCAUCAACUACUAGAG	1737	4644	30	scaffold1904.1:84501-84530:-
	UGGAACAUUAAAAUAAUUAACGCUUACACU	2850	3385	30	scaffold5710.1:21956-21985:+	scaffold9708.1:434-463:-
	AAUACCCCUAGCUCAAUAUUCGACCUUCUC	759	5404	30	scaffold1234.1:122906-122935:+
	CCCCUAACCAUCUACUUGACUUCCUUU	2344	3619	27	scaffold3027.1:21294-21320:-
	UGUCUACUACAUGGUGAUCAGACUGGAGUU	166	5214	30	scaffold5380.1:27380-27409:+
	UGUCAUACUAUUUCCUACUUCUUCCCCUC	1567	3610	29	scaffold3983.1:2229-2257:-	scaffold3983.1:3021-3049:-
	UCAUCUCCCCAAAUAAUGCCAUUUUCACCC	192	4560	30	scaffold202.1:164499-164528:-
	GGGAAAACGAAACCGAAAGUGCCUGCUCCU	223	4522	30	scaffold234.1:239605-239634:-	scaffold1373.1:40370-40399:+	scaffold1373.1:41755-41784:+	scaffold11165.1:3155-3184:-
	UGACGAGAACAGGUGUUCUAUUGGUAACU	1034	3458	29	scaffold2441.1:88310-88338:-	scaffold2441.1:88409-88437:-	scaffold2877.1:30991-31019:-	scaffold4258.1:28909-28937:+	scaffold9992.1:633-661:+
	UGACAUACAUAGAUACACAUCAUAUCACAUC	39	4268	31	scaffold1754.1:12518-12548:+	scaffold2939.1:53155-53185:+
Gi	UACUUUAACAUGGCACAGAUAUAAUGACCU	215268	57466	30	scaffold1502.1:80792-80821:+	scaffold1502.1:81062-81091:+	scaffold1502.1:81318-81347:+	scaffold1502.1:81580-81609:+
	UGUAACAAUGACAUACUUGGUGUCAGUCCC	44008	25425	30	scaffold1502.1:79493-79522:+
	UCUGUCACCCAGAGUCACUCUCCACAGCUU	37854	27149	30	scaffold1502.1:79797-79826:+
	UGUAACCUGUCACAGUGACACAGUACAUGA	31059	29055	30	scaffold1502.1:80012-80041:+
	UCCAUUCGUCUAUCCCAUCAACUACUAGAG	21806	13112	30	scaffold1904.1:84501-84530:-
	UACUUUAACAUGGCACAGAUAUAAUGACCC	30274	1524	30	scaffold1502.1:80792-80821:+	scaffold1502.1:81062-81091:+	scaffold1502.1:81318-81347:+	scaffold1502.1:81580-81609:+
	UGGUCCACAGAUCAUGUUUACAGUCCAAUCU	16997	14608	31	scaffold1502.1:81946-81976:+	scaffold1502.1:82040-82070:+	scaffold1502.1:82182-82212:+
	UGUCAUACUAUUUCCUACUUCUUCCCCUC	19754	11478	29	scaffold3983.1:2229-2257:-	scaffold3983.1:3021-3049:-
	UGGAACAUUAAAAUAAUUAACGCUUACACU	18565	6907	30	scaffold5710.1:21956-21985:+	scaffold9708.1:434-463:-
	UAGACCUUCAACUUUCAAAUCCAAUCUGACC	11885	13013	31	scaffold1904.1:84544-84574:-
	UGAGCUGUAGUAUACAAUACUAAACGGUCA	19608	4568	30	scaffold1502.1:80863-80892:+	scaffold1502.1:81651-81680:+
	UGAUCACAAGCCAGUAUUGGUAAUUCAACGU	18964	3438	31	scaffold145.1:433540-433570:-	scaffold210.1:99753-99783:+	scaffold214.1:225056-225086:+	scaffold1146.1:74960-74990:-	scaffold1409.1:110196-110226:+	scaffold1418.1:159221-159251:-	scaffold3120.1:41026-41056:+	scaffold7773.1:1022-1052:+
	UGUGCUGGUGAUCUGUAUGAUCUCCCCUCU	15680	4173	30	scaffold1875.1:97913-97942:+	scaffold1875.1:108510-108539:+
	ACCCCUAGCUCAAUAUUCGACCUUCUC	16090	3708	27	scaffold1234.1:122909-122935:+
	UACGACAACCAGGCAGGAUCUGUACUCUCA	5141	13712	30	scaffold1875.1:85319-85348:+
	UAUCACUGAGGAAGUCAUUAAUUACUGUGU	9603	6132	30	scaffold1502.1:79438-79467:+
	UAACACAGGGUGACAAGCAUACCACCAUCA	9646	5297	30	scaffold1875.1:96537-96566:+	scaffold8177.1:8540-8569:-
	UAGAACAUCCCGUAGCUGGUCAGUACAUG	12228	1669	29	scaffold1490.1:42353-42381:-	scaffold1490.1:43521-43549:-
	UGACAUACAUAGAUACACAUCAUAUCACGU	9367	4345	30	scaffold1754.1:12427-12456:+	scaffold1754.1:12518-12547:+	scaffold1754.1:14032-14061:+	scaffold1754.1:14123-14152:+	scaffold3265.1:34017-34046:-
	UAGAACAUCCCGUAGCUGGUCAGUACAUGG	10697	2501	30	scaffold1490.1:42352-42381:-	scaffold1490.1:43520-43549:-
Go	UGGAACAUUAAAAUAAUUAACGCUUACACU	9010	486	30	scaffold5710.1:21956-21985:+	scaffold9708.1:434-463:-
	ACAGAAAUCUCGGAUCCAUCUAUAGACAGG	7762	138	30	scaffold456.1:34853-34882:+	scaffold456.1:35449-35478:+
	UGACAUACAUAGAUACACAUCAUAUCACGU	6514	634	30	scaffold1754.1:12427-12456:+	scaffold1754.1:12518-12547:+	scaffold1754.1:14032-14061:+	scaffold1754.1:14123-14152:+	scaffold3265.1:34017-34046:-
	ACAGAAAUCUCGGACCCAUCUAUAGACAGG	5238	168	30	scaffold456.1:34853-34882:+	scaffold456.1:35449-35478:+	scaffold1023.1:112203-112232:+
	ACAGAAAUCUCGGAUCCAUCUAUAGACAGGU	3236	518	31	scaffold456.1:34853-34883:+	scaffold456.1:35449-35479:+
	UGACAUACAUAGAUACACAUCAUAUCACGUC	2572	978	31	scaffold1754.1:12427-12457:+	scaffold1754.1:12518-12548:+	scaffold1754.1:14032-14062:+	scaffold1754.1:14123-14153:+	scaffold3265.1:34016-34046:-
	UGGAACAUUAAAAUAAUUAACGCUUACACUU	2650	733	31	scaffold5710.1:21956-21986:+	scaffold9708.1:433-463:-
	UGCGAGUUCAAGGACGGGAUACACCGGC	2988	145	28	scaffold548.1:190633-190660:+	scaffold649.1:220790-220817:-	scaffold2664.1:78929-78956:-	scaffold5243.1:20240-20267:-	scaffold5909.1:9746-9773:+	scaffold8540.1:283-310:+
	UGAUAGUAACCGAUGGGUAAAACACCGU	2846	195	28	scaffold1052.1:17800-17827:-	scaffold1052.1:20473-20500:-	scaffold1052.1:21018-21045:-	scaffold1052.1:22627-22654:-	scaffold1052.1:23329-23356:-
	UGCAACCAUUCUCCAGCAAGAAUGUAAAAGU	2655	180	31	scaffold935.1:199099-199129:+	scaffold935.1:212784-212814:+	scaffold3982.1:32901-32931:-
	UAGGGUAGCGAAUGGCAAGAACUCCUCCC	2582	134	29	scaffold1433.1:24133-24161:+
	UGGUAUAACGGUACACUCCAUGACUCAACC	2592	72	30	scaffold1052.1:19177-19206:-	scaffold1052.1:22007-22036:-	scaffold3435.1:30774-30803:-
	ACAGAAAUCUCGGAUCCAUCUAUAGACAG	2348	246	29	scaffold456.1:34853-34881:+	scaffold456.1:35449-35477:+
	UAGACCUUCAACUUUCAAAUCCAAUCUGACC	2166	400	31	scaffold1904.1:84544-84574:-
	UGCGAACACUGAAAUAUAUUGUUACUCACCC	1775	626	31	scaffold14307.1:609-639:+	scaffold3435.1:23780-23810:+
	UACAUUACUCUCUUGGUUUGGAAAACCUGU	2230	168	30	scaffold5534.1:11290-11319:-
	UGAGGGUUAACAGUUCUGUAAUUUGUUAGG	1611	746	30	scaffold456.1:35373-35402:+	scaffold456.1:35967-35996:+	scaffold456.1:40715-40744:+
	CAGGUGAAGCGACACUGGAUGAGCCGCG	2143	194	28	scaffold456.1:35278-35305:+	scaffold456.1:35874-35901:+	scaffold456.1:40439-40466:+	scaffold1023.1:112042-112069:+
	ACCAGACAAAAUGAAACCCUAUGGUAACCCU	2000	309	31	scaffold456.1:28598-28628:+	scaffold1023.1:107346-107376:+	scaffold1355.1:54543-54573:+	scaffold2552.1:57286-57316:-
	GCACAGAAAUCUCGGAUCCAUCUAUAGACA	1936	138	30	scaffold456.1:34851-34880:+	scaffold456.1:35447-35476:+
Cell highlighting indicates piRNAs with multiple tandem loci on the same scaffold.
