# Supplementary material for: Piwi-interacting RNA (piRNA) expression patterns in pearl oyster (Pinctada fucata) somatic tissues
Source: Sci Rep. 2019 Jan 22;9:247. doi: 10.1038/s41598-018-36726-0 (PMC6342924; doi:10.1038/s41598-018-36726-0)
Supplement: Supplementary file 3 — Dataset2 [file 41598_2018_36726_MOESM3_ESM.xlsx]

## Sheet: Table S2
Table S2 Location and reads per kilobase per million (RPKM) of each piRNA cluster from somatic and gonadal tissues of the pearl oyster
Cluster_name	Scaffold	Star_position	End_position	Length(kb)	RPKM
					Ma1	Ad1	Gi1	Go1	Ma2	Ad2	Gi2	Go2
scaffold6.1_Cluster1	scaffold6.1|size931094	128841	129358	0.517	3.23691	0	2.30923	2.29402	0.867717	1.72827	2.15868	1.13752
scaffold6.1_Cluster2	scaffold6.1|size931094	156473	158082	1.609	0	0	0.296799	0.368555	0.557626	1.11065	0.462414	1.09652
scaffold6.1_Cluster3	scaffold6.1|size931094	164626	167131	2.505	0	0	0.0953191	1.89383	0	0	0	0
scaffold6.1_Cluster4	scaffold6.1|size931094	194290	196240	1.95	0	0	0	0.304105	0.230056	0.229107	0	0.603179
scaffold6.1_Cluster5	scaffold6.1|size931094	299241	299272	0.031	0	0	0	0	57.8851	0	24.0008	0
scaffold6.1_Cluster6	scaffold6.1|size931094	335165	336014	0.849	0.985562	0	1.96869	0	0.528398	0.526217	0.438177	0
scaffold6.1_Cluster7	scaffold6.1|size931094	357554	359226	1.672	1.00089	1.79038	0.285615	0.354668	2.68307	2.4048	0.889982	0
scaffold6.1_Cluster8	scaffold6.1|size931094	378744	379077	0.333	0	26.9686	4.30224	16.9175	0	1.34162	0	5.29819
scaffold6.1_Cluster9	scaffold6.1|size931094	386301	387017	0.716	0	0	0	0	0	0.623964	0	0.821368
scaffold6.1_Cluster10	scaffold6.1|size931094	442246	442391	0.145	0	0	0	4.08969	0	0	0	12.1676
scaffold6.1_Cluster11	scaffold6.1|size931094	453815	454481	0.666	0	0	0	2.22599	0.673588	0	0	1.76606
scaffold6.1_Cluster12	scaffold6.1|size931094	595401	596346	0.945	0	0	0	1.88255	0	0.945521	1.96832	9.95724
scaffold6.1_Cluster13	scaffold6.1|size931094	631782	632343	0.561	4.47456	0	1.70249	0	7.99661	0.796361	0.663124	0
scaffold6.1_Cluster14	scaffold6.1|size931094	640914	641719	0.805	0	0	0	2.94661	0	2.7749	0.462127	8.7667
scaffold6.1_Cluster15	scaffold6.1|size931094	715591	717298	1.707	0	0	0	0.694792	0	0.785164	0	2.41166
scaffold6.1_Cluster16	scaffold6.1|size931094	748134	750304	2.17	0	0	0	0.546548	0	0.411759	0	4.33622
scaffold6.1_Cluster17	scaffold6.1|size931094	762223	764138	1.915	0.436941	0	0.872805	0.774157	0	0	0	0
scaffold6.1_Cluster18	scaffold6.1|size931094	774998	775029	0.031	0	0	46.2144	0	0	14.4116	0	0
scaffold6.1_Cluster19	scaffold6.1|size931094	786768	787223	0.455	0	0	0	0	4.92978	0.981887	0	0
scaffold6.1_Cluster20	scaffold6.1|size931094	804862	806098	1.236	0	0	2.70456	19.1911	0	0	0	0
scaffold6.1_Cluster21	scaffold6.1|size931094	830024	830320	0.296	2.82683	0	4.84002	2.00339	4.54672	0	0	0
scaffold6.1_Cluster22	scaffold6.1|size931094	899609	901213	1.604	44.8627	85.849	30.5167	49.3554	95.6512	152.076	44.994	43.9975
scaffold13.1_Cluster1	scaffold13.1|size888561	620	724	0.104	0	0	0	2.85098	0	4.29575	0	16.9644
scaffold13.1_Cluster2	scaffold13.1|size888561	5963	7125	1.162	0	0	0	0.510331	1.54427	3.07579	1.28059	9.10997
scaffold13.1_Cluster3	scaffold13.1|size888561	8840	23238	14.398	0	0	0.0165839	0.0205933	3.86356	8.81229	3.95318	19.4018
scaffold13.1_Cluster4	scaffold13.1|size888561	116342	117934	1.592	0	0	0.299968	1.86245	0.28179	0.280627	0	0
scaffold13.1_Cluster5	scaffold13.1|size888561	171476	174746	3.27	0	0	0.730197	5.98445	1.50908	4.64519	3.64049	19.963
scaffold13.1_Cluster6	scaffold13.1|size888561	180074	181785	1.711	0	0	0.279105	0	1.04877	1.56666	1.08712	15.811
scaffold13.1_Cluster7	scaffold13.1|size888561	183154	184750	1.596	0	0	0	0	1.96759	2.51931	0.466181	5.15877
scaffold13.1_Cluster8	scaffold13.1|size888561	185766	186817	1.051	0	0	0	0.564229	0	2.55048	2.47772	2.79781
scaffold13.1_Cluster9	scaffold13.1|size888561	187834	190203	2.369	0	0	0	0	3.78733	13.201	2.98364	32.5205
scaffold13.1_Cluster10	scaffold13.1|size888561	200540	202115	1.575	0	0	0	0	0	0.283656	0	1.86698
scaffold13.1_Cluster11	scaffold13.1|size888561	204589	204671	0.082	0	0	0	0	0	0	4.53674	21.5158
scaffold13.1_Cluster12	scaffold13.1|size888561	215531	215565	0.034	0	0	0	0	13.1944	39.4199	43.7662	0
scaffold13.1_Cluster13	scaffold13.1|size888561	218123	218955	0.832	0	0	0.860966	0.356373	0	0	0.44713	0
scaffold13.1_Cluster14	scaffold13.1|size888561	232415	234370	1.955	0.856002	0	0.488541	0.303327	0.688404	0.914084	0.761151	1.50409
scaffold13.1_Cluster15	scaffold13.1|size888561	235393	235424	0.031	0	0	0	0	0	43.2347	48.0016	132.797
scaffold13.1_Cluster16	scaffold13.1|size888561	238984	240338	1.354	0	0	0	0.218983	0.331322	0	0.274751	3.0404
scaffold13.1_Cluster17	scaffold13.1|size888561	254669	255433	0.764	0	0	0	0	0	0	0.486927	11.5465
scaffold13.1_Cluster18	scaffold13.1|size888561	257639	260125	2.486	0	0	0.0960476	0.954151	0	0.35942	0.299286	2.60221
scaffold13.1_Cluster19	scaffold13.1|size888561	262336	266580	4.244	0.197159	0.705353	0	0.139728	0.528522	0.210537	0.525937	2.35572
scaffold13.1_Cluster20	scaffold13.1|size888561	277835	278622	0.787	0	0	0	6.028	0	0.567673	0	0
scaffold13.1_Cluster21	scaffold13.1|size888561	284730	285916	1.186	0.705516	0	0.201328	0	1.13476	0	0.62734	0
scaffold13.1_Cluster22	scaffold13.1|size888561	289320	289410	0.09	0	0	0	6.58894	0	4.96398	0	19.6033
scaffold13.1_Cluster23	scaffold13.1|size888561	301788	305401	3.613	0.231592	0	0	0	0.124165	0.123653	0.20593	0.325546
scaffold13.1_Cluster24	scaffold13.1|size888561	336439	337289	0.85	0	0	0	1.3953	1.05555	2.10239	0.875323	28.3671
scaffold13.1_Cluster25	scaffold13.1|size888561	339913	341780	1.867	0	0	0.255784	1.42931	0.961135	1.67505	0.398514	1.88998
scaffold13.1_Cluster26	scaffold13.1|size888561	343896	345756	1.86	0.449861	0	0.77024	0.797049	0.482376	0.720578	1.20004	0.316182
scaffold13.1_Cluster27	scaffold13.1|size888561	346831	348553	1.722	1.45774	0	0	2.41059	0.521033	1.03777	1.08018	1.02456
scaffold13.1_Cluster28	scaffold13.1|size888561	350213	350279	0.066	12.6779	0	3.61779	0	176.725	87.9979	62.0021	26.7318
scaffold13.1_Cluster29	scaffold13.1|size888561	351294	353025	1.731	0	0	0.13794	0.513869	0	1.29046	0.429824	0
scaffold13.1_Cluster30	scaffold13.1|size888561	355062	355106	0.044	0	0	0	20.2161	10.1957	81.2288	8.45483	26.7318
scaffold13.1_Cluster31	scaffold13.1|size888561	409543	410206	0.663	1.26205	0	0	0.894426	0	0	0	3.54811
scaffold13.1_Cluster32	scaffold13.1|size888561	431184	431215	0.031	107.967	193.13	84.7264	9.56459	0	0	12.0004	0
scaffold13.1_Cluster33	scaffold13.1|size888561	494637	497574	2.937	0	0	0	1.00954	0	0	0	0
scaffold13.1_Cluster34	scaffold13.1|size888561	502462	503609	1.147	0.729505	0	0.208173	1.55101	0.782231	0	0	0
scaffold13.1_Cluster35	scaffold13.1|size888561	506062	509532	3.47	0	0	0.137622	0.939921	0	0	0.214416	0.508443
scaffold13.1_Cluster36	scaffold13.1|size888561	536446	539188	2.742	0	0	0.174161	1.51387	0.49082	2.11811	0.407016	11.7963
scaffold13.1_Cluster37	scaffold13.1|size888561	541521	544026	2.505	0.334029	0	0	0.236728	0.537257	3.21024	0.74254	19.9555
scaffold13.1_Cluster38	scaffold13.1|size888561	620336	622598	2.262	0	0	0.316677	0	1.58659	0.197506	0.493385	0.259991
scaffold13.1_Cluster39	scaffold13.1|size888561	670350	672467	2.117	0	0	0	0.280116	0	0.844135	0	5.83377
scaffold13.1_Cluster40	scaffold13.1|size888561	696489	696632	0.143	0	0	0	4.14689	9.41139	28.1177	15.6089	16.4503
scaffold13.1_Cluster41	scaffold13.1|size888561	825466	828964	3.498	0.239206	0	0.136521	0	0.128247	0.127718	0.53175	0
scaffold13.1_Cluster42	scaffold13.1|size888561	834457	834886	0.429	0	0	0	0	2.09142	0	3.46865	0
scaffold13.1_Cluster43	scaffold13.1|size888561	836049	836751	0.702	0	0	0	0	1.91714	0	0	0
scaffold7.1_Cluster1	scaffold7.1|size922879	3884	6722	2.838	0	0	0.0841348	0.626855	0.158072	0	0.262165	0.207223
scaffold7.1_Cluster2	scaffold7.1|size922879	11437	11495	0.058	0	0	0	0	54.1426	46.2164	0	0
scaffold7.1_Cluster3	scaffold7.1|size922879	27173	27523	0.35	0	0	0	5.93005	0	0	0	0
scaffold7.1_Cluster4	scaffold7.1|size922879	34004	39162	5.158	0	0	0.0462921	1.20716	1.56552	4.1575	2.66857	7.52512
scaffold7.1_Cluster5	scaffold7.1|size922879	46424	47061	0.637	0	0	0	3.72373	0	0	0	0
scaffold7.1_Cluster6	scaffold7.1|size922879	49525	52469	2.944	0	0	0.162211	13.8985	0	0.303504	0	0.599286
scaffold7.1_Cluster7	scaffold7.1|size922879	165210	166083	0.873	48.8819	13.716	42.9411	19.0196	140.801	64.4806	95.8795	11.4521
scaffold7.1_Cluster8	scaffold7.1|size922879	193309	193745	0.436	0	0	0	1.3601	1.02892	0	1.70648	6.74426
scaffold7.1_Cluster9	scaffold7.1|size922879	209879	210280	0.401	0	0	2.38179	0	0	0	1.85542	1.46658
scaffold7.1_Cluster10	scaffold7.1|size922879	221105	223159	2.054	0.407372	1.45741	0.464994	0	0	0.435013	0.181116	3.43583
scaffold7.1_Cluster11	scaffold7.1|size922879	224660	225658	0.998	2.51526	0	5.98132	0	0.449509	0.447654	0.745516	0
scaffold7.1_Cluster12	scaffold7.1|size922879	247347	248263	0.916	0.913474	0	1.30335	0.971077	0.489749	0.487728	1.62451	4.49421
scaffold7.1_Cluster13	scaffold7.1|size922879	252527	253790	1.263	6.62504	0	1.51243	0	0.710388	0.707456	0.88364	0
scaffold7.1_Cluster14	scaffold7.1|size922879	267505	270021	2.516	0	0	0.37961	2.71047	0.356606	1.24297	0	7.4798
scaffold7.1_Cluster15	scaffold7.1|size922879	281198	281229	0.031	53.9834	0	23.1072	0	0	14.4116	0	0
scaffold7.1_Cluster16	scaffold7.1|size922879	292165	295819	3.654	1.14497	0.819244	0.65346	2.1909	0.859406	0.489062	0.712668	3.54083
scaffold7.1_Cluster17	scaffold7.1|size922879	304629	304683	0.054	0	0	30.9522	0	0	0	0	0
scaffold7.1_Cluster18	scaffold7.1|size922879	316431	317323	0.892	0	0	0	0	0.502926	0.50085	0.417054	0
scaffold7.1_Cluster19	scaffold7.1|size922879	349146	349866	0.72	0	8.31533	0	27.1794	0	0	1.55005	1.63361
scaffold7.1_Cluster20	scaffold7.1|size922879	395732	397333	1.601	0.522637	0	0.149141	2.96317	0	0	0.232363	6.97932
scaffold7.1_Cluster21	scaffold7.1|size922879	527076	528509	1.433	0	0	0.499877	0.827641	0	0.935293	0	0.410397
scaffold7.1_Cluster22	scaffold7.1|size922879	570446	570846	0.4	0	0	0	3.70628	0	1.1169	1.86006	0
scaffold7.1_Cluster23	scaffold7.1|size922879	604902	605612	0.71	8.24957	0	11.098	0.417609	10.7414	6.29237	8.38338	1.65662
scaffold7.1_Cluster24	scaffold7.1|size922879	716308	717739	1.431	0	0	0	1.2432	0.313494	0.3122	0	0.410971
scaffold3.1_Cluster1	scaffold3.1|size984194	27711	29064	1.353	0	0	0.352956	7.8892	0	1.32079	0.274954	3.04264
scaffold3.1_Cluster2	scaffold3.1|size984194	109693	109723	0.03	0	0	0	0	0	0	0	0
scaffold3.1_Cluster3	scaffold3.1|size984194	175499	177613	2.114	0	0	1.24244	3.2259	0.848836	0.634	0.703902	1.94735
scaffold3.1_Cluster4	scaffold3.1|size984194	187202	188958	1.756	0	0	0	0	0	0	0.211852	0
scaffold3.1_Cluster5	scaffold3.1|size984194	210457	211236	0.779	0	0	0.306514	0.761238	0	1.14701	0	2.26482
scaffold3.1_Cluster6	scaffold3.1|size984194	256621	256693	0.072	11.6214	0	6.63262	0	6.23069	0	10.3337	16.3361
scaffold3.1_Cluster7	scaffold3.1|size984194	303417	303451	0.034	0	0	7.02278	26.162	26.3888	0	0	34.5941
scaffold3.1_Cluster8	scaffold3.1|size984194	326458	327410	0.952	0	0	0.501627	4.04888	3.76983	1.87714	0	3.08876
scaffold3.1_Cluster9	scaffold3.1|size984194	382008	382220	0.212	0	0	3.37888	0	2.11608	6.32205	1.75478	0
scaffold3.1_Cluster10	scaffold3.1|size984194	401619	401651	0.032	0	0	0	55.5942	0	0	0	0
scaffold3.1_Cluster11	scaffold3.1|size984194	402731	419786	17.055	5.15145	0.175521	0.0140003	1.32127	9.96911	0.104781	0.0218125	0.55172
scaffold3.1_Cluster12	scaffold3.1|size984194	504704	504913	0.209	0	0	0	32.6294	0	0	0	2.81387
scaffold3.1_Cluster13	scaffold3.1|size984194	560191	562033	1.842	0	0	0.129628	0	0	0.24254	0.201961	0
scaffold3.1_Cluster14	scaffold3.1|size984194	575185	575614	0.429	0	0	0.556584	1.3823	0	1.04139	2.60149	0
scaffold3.1_Cluster15	scaffold3.1|size984194	603484	604067	0.583	0	0	0.409562	0	1.53897	0.76631	0.6381	8.06997
scaffold3.1_Cluster16	scaffold3.1|size984194	608003	608294	0.291	0	0	0	1.01891	1.54161	0	0	0
scaffold3.1_Cluster17	scaffold3.1|size984194	631195	631821	0.626	0	0	0	13.2621	0.716629	0	0	2.81837
scaffold3.1_Cluster18	scaffold3.1|size984194	633325	633356	0.031	0	0	15.4048	57.3875	0	0	0	0
scaffold3.1_Cluster19	scaffold3.1|size984194	636099	636611	0.512	0	0	0	4.05374	0	0	0.726587	11.4863
scaffold3.1_Cluster20	scaffold3.1|size984194	647746	649457	1.711	0	0	0	0.866459	0.262192	0.783329	0	1.71858
scaffold3.1_Cluster21	scaffold3.1|size984194	681598	685164	3.566	1.17322	0	0.602628	0.83147	0.377406	2.12981	0.625932	4.61772
scaffold3.1_Cluster22	scaffold3.1|size984194	697406	699037	1.631	3.59117	1.83539	1.31758	0.908959	0	0	0	0
scaffold3.1_Cluster23	scaffold3.1|size984194	707926	709093	1.167	0	0	0.204605	1.52443	0	1.91413	0.318777	24.1892
scaffold3.1_Cluster24	scaffold3.1|size984194	731506	731888	0.382	0	0	0	18.6284	0	0	0	7.69764
scaffold3.1_Cluster25	scaffold3.1|size984194	753889	756333	2.444	17.803	1.22484	16.6087	29.2377	4.956	14.0755	3.65315	133.068
scaffold3.1_Cluster26	scaffold3.1|size984194	759417	760355	0.938	0	0	0	0.632201	0	3.81031	0	3.76183
scaffold3.1_Cluster27	scaffold3.1|size984194	835766	835797	0.031	0	0	0	0	448.61	302.643	12.0004	18.9709
scaffold3.1_Cluster28	scaffold3.1|size984194	889637	892485	2.848	0.2938	1.0511	0.754554	11.7643	0.157517	1.72554	0	7.84683
scaffold3.1_Cluster29	scaffold3.1|size984194	976021	977379	1.358	0	0	0.351656	0	0	0	0	4.33063
scaffold12.1_Cluster1	scaffold12.1|size888894	207197	208317	1.12	0	0	4.26383	1.05894	0	0.398891	1.66077	0.525089
scaffold12.1_Cluster2	scaffold12.1|size888894	241269	241546	0.277	0	0	2.586	0	0	3.22569	1.34301	0
scaffold12.1_Cluster3	scaffold12.1|size888894	287522	287738	0.216	0	0	0	1.3727	2.0769	6.20498	0	8.16805
scaffold12.1_Cluster4	scaffold12.1|size888894	317744	318999	1.255	0	0	0.761034	1.89005	0	0.711966	0.296424	0.468605
scaffold12.1_Cluster5	scaffold12.1|size888894	463733	464864	1.131	0.739825	0	0	2.09728	0	1.18504	0.328923	1.55995
scaffold12.1_Cluster6	scaffold12.1|size888894	476629	476945	0.316	0	0	2.26685	0	0	0	1.17725	0
scaffold12.1_Cluster7	scaffold12.1|size888894	482230	484161	1.931	2.59992	1.55024	3.58594	15.0478	0.23232	2.08225	0.192653	9.74582
scaffold12.1_Cluster8	scaffold12.1|size888894	494608	494810	0.202	0	0	0	4.4035	0	0	0	5.82277
scaffold12.1_Cluster9	scaffold12.1|size888894	514906	515986	1.08	0	0	0	5.21624	0	4.96398	0.688912	19.6033
scaffold12.1_Cluster10	scaffold12.1|size888894	583925	583955	0.03	0	0	15.9183	0	0	0	12.4004	0
scaffold12.1_Cluster11	scaffold12.1|size888894	607038	607708	0.67	0	0	0	6.19557	0.669567	0	0.555242	0
scaffold12.1_Cluster12	scaffold12.1|size888894	626109	627006	0.897	1.86565	0	0.266192	0.330549	0	1.49418	0	0
scaffold12.1_Cluster13	scaffold12.1|size888894	647011	647041	0.03	0	0	0	59.3005	0	0	0	0
scaffold12.1_Cluster14	scaffold12.1|size888894	661470	661996	0.526	0	0	0.907888	4.50954	0	4.24675	2.12174	16.7709
scaffold12.1_Cluster15	scaffold12.1|size888894	766085	769384	3.299	0	0	0.217133	10.5155	7.20713	13.136	7.66803	43.3186
scaffold12.1_Cluster16	scaffold12.1|size888894	791335	792250	0.915	0	0	0	0	0.490284	1.46478	0	0.642732
scaffold12.1_Cluster17	scaffold12.1|size888894	838507	838676	0.169	0	0	0	12.2812	0	0	0	0
scaffold12.1_Cluster18	scaffold12.1|size888894	841464	842144	0.68	0	0	0	4.79636	1.31944	3.28499	0.547077	3.45941
scaffold12.1_Cluster19	scaffold12.1|size888894	847823	849551	1.728	0	0	0.13818	6.34872	0	1.03416	0.43057	3.74369
scaffold12.1_Cluster20	scaffold12.1|size888894	852799	856275	3.476	0	0	0.206077	1.7913	0.387178	2.57053	0.535116	9.64375
scaffold12.1_Cluster21	scaffold12.1|size888894	860867	863146	2.279	0	0	0	3.38265	0.196845	2.74446	0.816175	20.128
scaffold12.1_Cluster22	scaffold12.1|size888894	869515	873855	4.34	0	0	0.605189	8.33486	0.206733	1.33822	0.0857172	2.57463
scaffold12.1_Cluster23	scaffold12.1|size888894	875940	876483	0.543	0	0	0	4.36836	0	0	0	4.33222
scaffold12.1_Cluster24	scaffold12.1|size888894	877684	877990	0.306	0	0	0	2.90689	1.46604	2.91999	0	15.3751
scaffold8.1_Cluster1	scaffold8.1|size912738	111120	111885	0.765	0	0	0	0	0	0	0	0.768757
scaffold8.1_Cluster2	scaffold8.1|size912738	190227	190974	0.747	0	0	0.319644	0	0	0	0	0
scaffold8.1_Cluster3	scaffold8.1|size912738	193537	194024	0.487	0	0	6.37386	44.4449	0	13.7605	6.11109	42.2659
scaffold8.1_Cluster4	scaffold8.1|size912738	219222	219275	0.053	0	0	0	0	76.179	16.8588	28.0764	0
scaffold8.1_Cluster5	scaffold8.1|size912738	309341	309499	0.158	0	0	0	3.75319	5.6786	0	4.70902	0
scaffold8.1_Cluster6	scaffold8.1|size912738	311311	311913	0.602	0	0	0.793271	0	0	0	0	0
scaffold8.1_Cluster7	scaffold8.1|size912738	342319	347833	5.514	0	0	0.12991	2.63486	0.406792	1.94454	0.472268	11.5188
scaffold8.1_Cluster8	scaffold8.1|size912738	356483	357191	0.708	0	0	0	5.44425	0	0	0	0.830649
scaffold8.1_Cluster9	scaffold8.1|size912738	378938	381771	2.833	0.590711	0	0.505699	0.20932	0.158351	0.157698	0	0.207589
scaffold8.1_Cluster10	scaffold8.1|size912738	395164	396281	1.117	11.2365	0	6.19916	1.06178	5.62268	1.59985	11.6566	4.21199
scaffold8.1_Cluster11	scaffold8.1|size912738	408817	408888	0.071	0	0	0	20.8804	6.31845	37.7542	10.4792	41.4154
scaffold8.1_Cluster12	scaffold8.1|size912738	412255	412670	0.415	52.4224	0	28.768	5.00124	17.2958	3.22958	0.896416	0
scaffold8.1_Cluster13	scaffold8.1|size912738	542623	542662	0.039	0	0	6.12242	0	46.0113	34.366	9.53878	0
scaffold8.1_Cluster14	scaffold8.1|size912738	571401	572413	1.012	0	0	0	3.51584	0	0	0	0
scaffold8.1_Cluster15	scaffold8.1|size912738	577605	578708	1.103	0	0	0.216477	1.61289	0	0.810079	0	2.66591
scaffold8.1_Cluster16	scaffold8.1|size912738	587284	587709	0.425	0	0	0	2.79061	0	1.0512	1.75065	1.38376
scaffold8.1_Cluster17	scaffold8.1|size912738	640014	640166	0.152	0	0	0	5.85202	0	0	0	3.86907
scaffold8.1_Cluster18	scaffold8.1|size912738	719234	720812	1.578	0	0	0.302629	3.00636	0	0	0.471499	4.47224
scaffold8.1_Cluster19	scaffold8.1|size912738	761988	762958	0.97	0	0	0	3.66807	0	0	0	0
scaffold8.1_Cluster20	scaffold8.1|size912738	780923	782768	1.845	0	0	0.129417	11.7315	0.243149	1.69502	0.604898	12.7501
scaffold8.1_Cluster21	scaffold8.1|size912738	806982	807069	0.087	0	0	0	0	0	0	0	0
scaffold8.1_Cluster22	scaffold8.1|size912738	813219	813298	0.079	0	0	0	22.5192	0	5.65517	0	14.8886
scaffold8.1_Cluster23	scaffold8.1|size912738	831297	832721	1.424	5.2884	2.10219	3.52125	0.416436	4.41049	2.50988	8.35983	0.412991
scaffold8.1_Cluster24	scaffold8.1|size912738	834244	836697	2.453	0	0	0	0.36262	0	0.72851	0.303312	0.719241
scaffold8.1_Cluster25	scaffold8.1|size912738	839682	840017	0.335	0	0	0	1.77016	2.67827	13.3361	6.66291	22.8218
scaffold8.1_Cluster26	scaffold8.1|size912738	856810	857015	0.205	12.245	29.2051	8.15327	4.33906	8.75336	10.8965	16.3323	8.60633
scaffold8.1_Cluster27	scaffold8.1|size912738	861665	863594	1.929	0	1.55185	0.371344	15.8319	0.697682	3.47402	0.578557	16.1583
scaffold8.1_Cluster28	scaffold8.1|size912738	865340	865834	0.494	5.08143	0	0.966698	0	0	0	0	0
scaffold8.1_Cluster29	scaffold8.1|size912738	867006	867273	0.267	15.6693	0	4.47143	1.1105	5.04056	3.34651	8.35983	2.20262
scaffold8.1_Cluster30	scaffold8.1|size912738	871623	874091	2.468	0	0	0	1.20139	0.727082	1.8102	0.150734	2.14461
scaffold8.1_Cluster31	scaffold8.1|size912738	882410	883019	0.609	1.37396	0	0.784153	1.4606	0	0	0	1.93136
scaffold8.1_Cluster32	scaffold8.1|size912738	887258	888019	0.761	0	0	0	0.389622	0.5895	0	0	1.5456
scaffold8.1_Cluster33	scaffold8.1|size912738	889410	892658	3.248	0	0	0	0.365151	0	0.137549	0.114536	0.905325
scaffold8.1_Cluster34	scaffold8.1|size912738	895228	895479	0.251	0	0	0	2.36257	0	7.11966	0	32.8024
scaffold16.1_Cluster1	scaffold16.1|size795210	25110	28811	3.701	0	0	0.0645162	0.320456	0	0.120713	0.100517	1.58903
scaffold16.1_Cluster2	scaffold16.1|size795210	30649	31792	1.143	0	0	0.626705	0.518814	0	1.17259	0	3.08714
scaffold16.1_Cluster3	scaffold16.1|size795210	46479	47289	0.81	0	0	0.294783	0.732104	1.10768	1.10311	3.21492	1.4521
scaffold16.1_Cluster4	scaffold16.1|size795210	81067	81701	0.634	2.63957	0	0	0	0.707586	0	0.58677	0.927601
scaffold16.1_Cluster5	scaffold16.1|size795210	84884	87500	2.616	0.639711	0	0.821472	0.566709	0.514461	0.170779	0.42662	0.674426
scaffold16.1_Cluster6	scaffold16.1|size795210	142648	145204	2.556	0.654728	0	0.467086	0.348007	0.175512	0.174788	0.145545	0.690257
scaffold16.1_Cluster7	scaffold16.1|size795210	260502	260812	0.31	0	0	0	10.521	0	0	0	7.58838
scaffold16.1_Cluster8	scaffold16.1|size795210	264070	266337	2.267	0	0	0	19.8802	0.197887	1.77363	0	10.1173
scaffold16.1_Cluster9	scaffold16.1|size795210	439654	440070	0.416	14.0798	0	1.72193	4.27648	1.07839	1.07394	0	4.2411
scaffold16.1_Cluster10	scaffold16.1|size795210	445025	446083	1.058	5.5361	5.65883	4.51369	9.80868	2.96812	2.11133	2.10971	2.7793
scaffold16.1_Cluster11	scaffold16.1|size795210	448103	449988	1.885	0.443895	0	0.886696	8.65126	0.475978	2.13306	1.38148	5.92779
scaffold16.1_Cluster12	scaffold16.1|size795210	463677	464444	0.767	0	0	2.17917	0	0	0	0	0.766753
scaffold16.1_Cluster13	scaffold16.1|size795210	538394	538641	0.247	0	0	0	0	1.81623	1.80874	0	23.8097
scaffold16.1_Cluster14	scaffold16.1|size795210	540102	540742	0.64	2.61482	0	0.373085	0.463285	0.700953	0	0.581269	0
scaffold16.1_Cluster15	scaffold16.1|size795210	559192	561098	1.906	2.63403	1.57058	0.876926	0.311125	4.47198	2.34396	0.780719	0.617103
scaffold16.1_Cluster16	scaffold16.1|size795210	566742	567444	0.702	0	0	0	0	0.639045	0	0	2.51325
scaffold16.1_Cluster17	scaffold16.1|size795210	572647	577233	4.586	5.29122	2.61101	3.12396	24.1805	1.3695	2.53287	1.29791	6.28366
scaffold16.1_Cluster18	scaffold16.1|size795210	700102	700291	0.189	0	0	1.26336	9.41277	0	7.0914	5.90496	12.4465
scaffold16.1_Cluster19	scaffold16.1|size795210	731063	732689	1.626	0	0	0.293695	0	0	0.824278	0.45758	2.53179
scaffold16.1_Cluster20	scaffold16.1|size795210	737524	739738	2.214	0	0	0	0	0	1.41252	0	3.18753
scaffold10.1_Cluster1	scaffold10.1|size890523	37461	41239	3.778	0.221478	0.792355	0.758415	15.6178	0.356228	4.73011	0.689277	29.4205
scaffold10.1_Cluster2	scaffold10.1|size890523	52095	52129	0.034	0	0	0	0	26.3888	13.14	21.8831	0
scaffold10.1_Cluster3	scaffold10.1|size890523	165784	165868	0.084	9.96122	0	0	24.7085	0	0	0	0
scaffold10.1_Cluster4	scaffold10.1|size890523	192605	193341	0.736	0	0	0	6.4457	0	0.607009	0	0.799048
scaffold10.1_Cluster5	scaffold10.1|size890523	214162	214196	0.034	24.6101	88.0447	28.0911	8.72066	26.3888	13.14	21.8831	0
scaffold10.1_Cluster6	scaffold10.1|size890523	227733	229610	1.877	0	0	0	0.315932	0	0.238017	0.198195	2.81987
scaffold10.1_Cluster7	scaffold10.1|size890523	307958	307989	0.031	0	0	0	200.856	0	0	0	0
scaffold10.1_Cluster8	scaffold10.1|size890523	317954	318228	0.274	6.10761	0	0	0	0	3.26101	4.07313	2.14635
scaffold10.1_Cluster9	scaffold10.1|size890523	333098	334783	1.685	0	0	0	0.527897	0	0	0	1.04706
scaffold10.1_Cluster10	scaffold10.1|size890523	374145	374460	0.315	0	0	0	3.76511	0	0	0	3.73396
scaffold10.1_Cluster11	scaffold10.1|size890523	432678	433586	0.908	0	0	0	0.979633	1.48219	0.492025	0	0
scaffold10.1_Cluster12	scaffold10.1|size890523	441444	442043	0.599	0	0	0	7.91993	0	0	0.621056	10.7998
scaffold10.1_Cluster13	scaffold10.1|size890523	463547	464798	1.251	0	0	0.190867	0.948049	0	0.714242	0	2.35052
scaffold10.1_Cluster14	scaffold10.1|size890523	537785	539280	1.495	0	0	0.319431	1.58663	0	0.298835	0.248838	0.393377
scaffold10.1_Cluster15	scaffold10.1|size890523	638470	640041	1.571	0	1.90549	0	1.32114	0.571114	0.284378	0	1.49739
scaffold10.1_Cluster16	scaffold10.1|size890523	651109	651188	0.079	285.975	189.463	438.257	33.7787	11.3572	50.8965	9.41804	52.1101
scaffold10.1_Cluster17	scaffold10.1|size890523	653044	653737	0.693	8.45194	12.959	16.883	4.70639	0.647344	1.93402	1.61044	9.33491
scaffold10.1_Cluster18	scaffold10.1|size890523	659490	660614	1.124	2.97773	5.32655	4.67352	3.69309	0	1.19242	0.330972	2.09288
scaffold10.1_Cluster19	scaffold10.1|size890523	686617	686647	0.03	0	0	0	0	74.7683	29.7839	111.604	19.6033
scaffold10.1_Cluster20	scaffold10.1|size890523	716666	716696	0.03	0	0	0	0	149.537	104.244	12.4004	0
scaffold10.1_Cluster21	scaffold10.1|size890523	833743	836629	2.886	0	1.03726	0.661883	10.7875	0.46633	1.23842	0.257805	4.89064
scaffold10.1_Cluster22	scaffold10.1|size890523	860517	861270	0.753	0	0	0	4.33138	0	0	0	0
scaffold10.1_Cluster23	scaffold10.1|size890523	865296	870843	5.547	0	0	0.0430457	3.04681	0.242623	0.0805406	0	1.16623
scaffold4.1_Cluster1	scaffold4.1|size975572	5792	6238	0.446	0	0	1.07074	2.65921	1.00585	1.0017	2.50233	0
scaffold4.1_Cluster2	scaffold4.1|size975572	18004	19627	1.623	0	0	0.147119	0.182688	0	0.275267	0.229213	0.724707
scaffold4.1_Cluster3	scaffold4.1|size975572	92248	92518	0.27	0	0	0	0	1.66152	3.30932	1.37782	0
scaffold4.1_Cluster4	scaffold4.1|size975572	132511	132548	0.037	90.4586	0	64.5336	8.01358	12.1246	0	0	0
scaffold4.1_Cluster5	scaffold4.1|size975572	152476	153242	0.766	0	0	0.935148	37.1596	0	5.83236	0.971312	40.6909
scaffold4.1_Cluster6	scaffold4.1|size975572	206825	207249	0.424	0	0	0.563147	2.79719	0	1.05368	0	0
scaffold4.1_Cluster7	scaffold4.1|size975572	209875	212285	2.41	0	0	0.198153	1.35333	0	0.185377	0	2.44025
scaffold4.1_Cluster8	scaffold4.1|size975572	283166	283197	0.031	107.967	0	15.4048	0	0	14.4116	0	0
scaffold4.1_Cluster9	scaffold4.1|size975572	292501	293748	1.247	0	0	0	1.18886	0	0	0.894978	1.41483
scaffold4.1_Cluster10	scaffold4.1|size975572	294949	295245	0.296	0	0	0	0	1.51557	4.52796	6.28399	7.94729
scaffold4.1_Cluster11	scaffold4.1|size975572	356188	356535	0.347	0	0	0	5.12684	0	0	0	1.69481
scaffold4.1_Cluster12	scaffold4.1|size975572	357877	361738	3.861	0	0	0.185528	2.6878	0	0.115711	0	0.152318
scaffold4.1_Cluster13	scaffold4.1|size975572	369134	370421	1.287	0	0	0	4.14689	0	0	0	0
scaffold4.1_Cluster14	scaffold4.1|size975572	376763	376885	0.122	0	0	0	19.4428	0	0	0	0
scaffold4.1_Cluster15	scaffold4.1|size975572	378404	379831	1.427	0	0	0	5.81784	0	0	0	1.23637
scaffold4.1_Cluster16	scaffold4.1|size975572	398314	398768	0.454	0	0	0	0	0	5.9043	0	6.47686
scaffold4.1_Cluster17	scaffold4.1|size975572	402520	403461	0.941	0.889205	0	1.77622	6.30186	0.953474	0	0	0
scaffold4.1_Cluster18	scaffold4.1|size975572	410657	413939	3.282	0	0	0.0727527	1.62616	0	0.136124	0	0.537568
scaffold4.1_Cluster19	scaffold4.1|size975572	468655	469392	0.737	0	0	0	2.41386	0	1.21237	0.504766	3.19186
scaffold4.1_Cluster20	scaffold4.1|size975572	503877	504795	0.918	0	0	0.260103	0	3.42077	3.89332	0.810485	0
scaffold4.1_Cluster21	scaffold4.1|size975572	516755	518144	1.389	0.602406	2.15516	0.343808	1.06732	0	0	0.803483	0
scaffold4.1_Cluster22	scaffold4.1|size975572	675610	677614	2.004	0	0	0	0	0	1.3376	0.185635	12.9124
scaffold4.1_Cluster23	scaffold4.1|size975572	682469	684218	1.749	0.956824	0	0.273041	6.27249	1.28247	1.02175	0.2127	17.1487
scaffold4.1_Cluster24	scaffold4.1|size975572	692498	694683	2.185	0.382948	0	0.218558	2.98538	2.87439	8.79204	4.59695	39.8346
scaffold4.1_Cluster25	scaffold4.1|size975572	719017	719187	0.17	0	0	1.40456	13.953	0	5.25598	4.37662	27.6753
scaffold4.1_Cluster26	scaffold4.1|size975572	742958	743036	0.078	10.7275	0	18.3673	0	5.75141	5.72767	19.0776	0
scaffold4.1_Cluster27	scaffold4.1|size975572	751388	752760	1.372	0	0	0	1.51277	0	0.325626	0	3.00051
scaffold4.1_Cluster28	scaffold4.1|size975572	773123	774795	1.672	0	0	0.285615	2.66001	0.268307	1.336	0	4.92428
scaffold4.1_Cluster29	scaffold4.1|size975572	793068	793330	0.262	0	0	0.911353	1.13169	0	0	2.83979	2.24465
scaffold4.1_Cluster30	scaffold4.1|size975572	820633	820670	0.037	0	0	0	0	60.6229	12.0746	20.1088	0
scaffold4.1_Cluster31	scaffold4.1|size975572	861151	862095	0.944	0	0	0.758817	6.59592	0	1.41978	0	8.72181
scaffold4.1_Cluster32	scaffold4.1|size975572	915901	915936	0.035	0	0	0	0	25.6348	127.645	21.2579	0
scaffold4.1_Cluster33	scaffold4.1|size975572	945222	946669	1.447	0	0	0	5.32762	0.310027	0.926244	0	7.31568
scaffold5.1_Cluster1	scaffold5.1|size969786	4121	4635	0.514	0	0	0	0	0.872782	0	2.17128	0
scaffold5.1_Cluster2	scaffold5.1|size969786	17318	19205	1.887	0.886849	0	1.13883	2.19981	5.46795	1.42054	1.18287	2.80493
scaffold5.1_Cluster3	scaffold5.1|size969786	25091	26488	1.397	0.598957	0	1.02552	0	0.321124	0	1.06518	0
scaffold5.1_Cluster4	scaffold5.1|size969786	51663	51860	0.197	8.49485	0	1.21205	0	11.386	2.26781	3.77678	0
scaffold5.1_Cluster5	scaffold5.1|size969786	157758	159397	1.639	0.51052	0	0.145683	0.542713	0.273709	0.27258	0	2.51171
scaffold5.1_Cluster6	scaffold5.1|size969786	160481	161976	1.495	0	0	0.159715	0.594988	0	0.59767	0	3.93377
scaffold5.1_Cluster7	scaffold5.1|size969786	240392	247454	7.062	96.4469	105.549	62.5845	19.7332	78.0716	136.14	97.8232	33.727
scaffold5.1_Cluster8	scaffold5.1|size969786	301843	302537	0.694	0	0	0	13.2443	0.646412	8.36867	1.07208	17.7955
scaffold5.1_Cluster9	scaffold5.1|size969786	304016	304392	0.376	0	0	1.27008	3.94285	0	0	0	0
scaffold5.1_Cluster10	scaffold5.1|size969786	328079	329129	1.05	2.39069	2.85097	5.00289	1.97668	0.854495	0	0.354298	1.68028
scaffold5.1_Cluster11	scaffold5.1|size969786	472133	475375	3.242	0.258094	0.923356	0.147301	0.27437	0.138374	0.41341	0.229496	0.907001
scaffold5.1_Cluster12	scaffold5.1|size969786	494491	495310	0.819	0	0	0	0.36203	0	0	0	1.43614
scaffold5.1_Cluster13	scaffold5.1|size969786	506231	507181	0.95	0	0	0.502683	0.312108	0.472221	0.940544	0.391592	0
scaffold5.1_Cluster14	scaffold5.1|size969786	549567	554235	4.668	0	0	0.102303	0.127036	0.192206	0.957066	0.398471	3.02365
scaffold5.1_Cluster15	scaffold5.1|size969786	560283	561473	1.19	1.40629	0	0.802603	0	0.376983	0	0.625231	0
scaffold5.1_Cluster16	scaffold5.1|size969786	575238	575337	0.099	0	0	0	0	9.06282	9.02542	0	0
scaffold5.1_Cluster17	scaffold5.1|size969786	590389	590466	0.077	0	0	0	3.85068	0	0	0	38.1883
scaffold5.1_Cluster18	scaffold5.1|size969786	597015	598079	1.064	0	0	0.224412	0	0.421626	0	0.349636	0
scaffold5.1_Cluster19	scaffold5.1|size969786	607208	607552	0.344	0	0	0	4.30963	0	0	0	8.54796
scaffold5.1_Cluster20	scaffold5.1|size969786	609424	609749	0.325	0	0	0	4.56157	0	1.37464	0	9.04768
scaffold5.1_Cluster21	scaffold5.1|size969786	635350	636217	0.867	0.965101	0	0.275403	0.683973	1.03486	0.515292	1.28724	0
scaffold5.1_Cluster22	scaffold5.1|size969786	705895	707680	1.785	0	0	0	0	0	0.250285	0.20841	0.329467
scaffold5.1_Cluster23	scaffold5.1|size969786	726836	727267	0.431	3.8828	0	0	0.68794	0	1.03656	1.72628	0
scaffold5.1_Cluster24	scaffold5.1|size969786	738912	739329	0.417	0	0	0	1.42207	0	3.21409	0	8.46186
scaffold5.1_Cluster25	scaffold5.1|size969786	751486	755309	3.823	0	0	0	0.465345	0.117345	0.350582	0.097309	0.769159
scaffold5.1_Cluster26	scaffold5.1|size969786	758841	760360	1.519	0	0	0	0.390391	0	0	0	3.0973
scaffold5.1_Cluster27	scaffold5.1|size969786	772681	774491	1.81	0.462289	0	0	0.49144	0	0	0.205532	0
scaffold5.1_Cluster28	scaffold5.1|size969786	813265	813464	0.199	0	0	0	0	2.25432	4.49003	0	14.7764
scaffold5.1_Cluster29	scaffold5.1|size969786	846751	847344	0.593	0	5.04809	1.61062	0.500004	0.756509	2.26016	1.88202	0.991736
scaffold5.1_Cluster30	scaffold5.1|size969786	851167	851644	0.477	1.75418	0	0	1.2432	0	0	0.7799	0
scaffold5.1_Cluster31	scaffold5.1|size969786	963899	969494	5.595	31.8545	36.3824	24.1548	20.9857	55.0038	53.1798	39.2292	41.7293
scaffold15.1_Cluster1	scaffold15.1|size826523	13218	15881	2.663	0	0	0.0896637	0.334024	0.336921	0.503295	0.558787	1.32505
scaffold15.1_Cluster2	scaffold15.1|size826523	16901	18749	1.848	0	0	0.516828	1.28356	3.88407	1.45051	1.40914	0.318236
scaffold15.1_Cluster3	scaffold15.1|size826523	43790	44526	0.736	2.27376	0	0	0	0.609524	0.607009	0	0.799048
scaffold15.1_Cluster4	scaffold15.1|size826523	55002	55033	0.031	107.967	0	77.024	0	0	0	0	0
scaffold15.1_Cluster5	scaffold15.1|size826523	71918	72074	0.156	0	19.1892	6.12242	0	0	0	11.9235	0
scaffold15.1_Cluster6	scaffold15.1|size826523	76943	78881	1.938	0	0	0	0.917964	0.462962	5.07156	2.49544	8.80025
scaffold15.1_Cluster7	scaffold15.1|size826523	82799	86909	4.11	0	0	0	0.360708	0.218302	0.434801	0.362056	1.86017
scaffold15.1_Cluster8	scaffold15.1|size826523	91399	91911	0.512	1.63426	0	0	1.15821	1.75238	4.36288	6.53928	19.5267
scaffold15.1_Cluster9	scaffold15.1|size826523	94648	96132	1.484	1.12769	0	0.804496	2.79719	0	0.903151	0.501365	3.56664
scaffold15.1_Cluster10	scaffold15.1|size826523	103896	104992	1.096	0	0	0.65358	0	0.409315	0	0	3.75611
scaffold15.1_Cluster11	scaffold15.1|size826523	106913	110163	3.25	1.80221	2.76325	1.61632	4.28788	2.34657	3.16168	2.74717	4.52384
scaffold15.1_Cluster12	scaffold15.1|size826523	122210	122940	0.73	0	0	0	1.2185	1.22907	0	0	1.61123
scaffold15.1_Cluster13	scaffold15.1|size826523	127159	129665	2.506	0	0	0.762249	2.24802	1.61113	3.38723	1.78138	7.74432
scaffold15.1_Cluster14	scaffold15.1|size826523	137484	138065	0.581	0	0	0.821943	0	0	0	0	8.09775
scaffold15.1_Cluster15	scaffold15.1|size826523	146231	146262	0.031	0	0	0	57.3875	0	0	0	0
scaffold15.1_Cluster16	scaffold15.1|size826523	152093	157615	5.522	0	0	0.172962	2.0404	4.38698	2.91259	2.96424	8.73309
scaffold15.1_Cluster17	scaffold15.1|size826523	200163	202884	2.721	0.922538	2.20031	0.70202	14.3838	0.824347	3.61216	1.09375	10.3744
scaffold15.1_Cluster18	scaffold15.1|size826523	255676	256125	0.449	0	0	0.531792	3.96217	0.999131	1.99002	0.828536	0
scaffold15.1_Cluster19	scaffold15.1|size826523	257915	258290	0.375	0	0	1.27346	5.53471	0	1.19136	0	0
scaffold15.1_Cluster20	scaffold15.1|size826523	307553	308190	0.637	0	0	5.24779	11.1712	21.1276	44.8862	19.2722	9.23233
scaffold15.1_Cluster21	scaffold15.1|size826523	318608	318640	0.032	0	0	14.9234	46.3285	0	0	0	0
scaffold15.1_Cluster22	scaffold15.1|size826523	359798	361889	2.091	0	0	0.114192	8.36616	1.28726	4.70047	1.24538	14.6251
scaffold15.1_Cluster23	scaffold15.1|size826523	377867	377900	0.033	50.7117	0	43.4135	0	0	0	0	0
scaffold15.1_Cluster24	scaffold15.1|size826523	515529	515868	0.339	2.46827	0	2.11305	15.7435	0	2.63574	2.19476	8.67403
scaffold15.1_Cluster25	scaffold15.1|size826523	526244	526492	0.248	33.7396	12.0706	25.9956	1.19557	3.61782	10.8087	7.50025	0
scaffold15.1_Cluster26	scaffold15.1|size826523	553534	554631	1.097	0	0	0.435323	7.83826	2.04471	2.03627	0	17.6912
scaffold15.1_Cluster27	scaffold15.1|size826523	568880	569014	0.134	0	0	1.7819	13.2762	0	3.33402	0	17.5552
scaffold15.1_Cluster28	scaffold15.1|size826523	613211	613324	0.113	0	0	10.5652	0	0	0	6.58429	0
scaffold15.1_Cluster29	scaffold15.1|size826523	640749	641893	1.144	0.731418	0	0	0	0	0.781046	0.325186	0
scaffold15.1_Cluster30	scaffold15.1|size826523	648218	648249	0.031	0	0	0	0	14.4713	0	120.004	0
scaffold15.1_Cluster31	scaffold15.1|size826523	689654	690279	0.625	0	0	1.14612	0.474404	0.717776	0.714814	1.19044	0.940959
scaffold15.1_Cluster32	scaffold15.1|size826523	691623	692493	0.87	0.961773	0	0	1.36323	0	1.54055	0.427601	2.70391
scaffold15.1_Cluster33	scaffold15.1|size826523	710048	710101	0.053	0	0	13.5155	33.5663	8.46433	25.2882	21.0573	0
scaffold15.1_Cluster34	scaffold15.1|size826523	740082	740380	0.298	2.80786	10.0454	0.801257	0	7.52701	0	1.24836	3.94698
scaffold15.1_Cluster35	scaffold15.1|size826523	741864	743801	1.937	8.63957	10.8181	7.27294	6.88828	2.5476	3.69031	3.0729	0
scaffold15.1_Cluster36	scaffold15.1|size826523	759078	760007	0.929	55.8429	32.223	41.6377	21.0647	24.6277	33.6632	35.2391	6.33046
scaffold15.1_Cluster37	scaffold15.1|size826523	775454	775685	0.231	0	0	0	1.28356	0	0	0	12.7294
scaffold15.1_Cluster38	scaffold15.1|size826523	787433	787663	0.23	0	0	0	3.86742	0	0	1.61745	7.67086
scaffold15.1_Cluster39	scaffold15.1|size826523	790851	793553	2.702	0	0	0	0.548672	0	0.826718	0.13768	1.52357
scaffold15.1_Cluster40	scaffold15.1|size826523	813904	815635	1.731	2.41693	0	2.0691	0.17129	5.44241	2.06474	4.08333	0
scaffold15.1_Cluster41	scaffold15.1|size826523	820589	820877	0.288	0	0	0	0	3.11535	4.65373	1.29171	10.2101
scaffold14.1_Cluster1	scaffold14.1|size886832	77	4745	4.668	7.34928	1.92386	10.486	9.59123	89.9526	75.7996	133.328	39.4334
scaffold14.1_Cluster2	scaffold14.1|size886832	6702	10820	4.118	3.86064	0.726935	3.71092	3.02406	8.82404	6.18388	7.31739	6.42653
scaffold14.1_Cluster3	scaffold14.1|size886832	12330	18529	6.199	25.3763	11.5897	25.4991	8.22687	46.4603	25.8009	109.701	28.9354
scaffold14.1_Cluster4	scaffold14.1|size886832	20537	65753	45.216	6.99506	6.48808	7.04452	23.7643	9.73297	7.93407	11.8064	12.122
scaffold14.1_Cluster5	scaffold14.1|size886832	67189	68653	1.464	14.2886	12.2685	11.9061	59.1384	8.57997	14.3427	10.9266	20.4871
scaffold14.1_Cluster6	scaffold14.1|size886832	82437	84304	1.867	0.448175	0	0.127892	1.74693	0.480567	2.15363	1.59405	8.18992
scaffold14.1_Cluster7	scaffold14.1|size886832	94975	97453	2.478	0	0	0.0963577	1.07688	0	0.18029	0.75063	0.711985
scaffold14.1_Cluster8	scaffold14.1|size886832	169073	169530	0.457	1.83095	0	0	0	0	1.95518	0.814032	0
scaffold14.1_Cluster9	scaffold14.1|size886832	178157	180210	2.053	0.407571	0	0.465221	0.144424	0.218514	0.435225	0.362409	1.71875
scaffold14.1_Cluster10	scaffold14.1|size886832	203639	206649	3.01	0	0	0.158654	6.8954	0.14904	1.7811	0.123592	13.8721
scaffold14.1_Cluster11	scaffold14.1|size886832	275427	275698	0.271	0	0	0	0	0	3.29711	1.37274	2.17011
scaffold14.1_Cluster12	scaffold14.1|size886832	291460	292225	0.765	0	0	1.87274	3.48826	0	0	0	1.53751
scaffold14.1_Cluster13	scaffold14.1|size886832	328054	330242	2.188	0	0	0.109129	16.3971	0.615096	1.22511	0.85012	7.79474
scaffold14.1_Cluster14	scaffold14.1|size886832	379954	382004	2.05	0	0	0.232951	33.4107	0.218834	2.17931	0.725878	23.2371
scaffold14.1_Cluster15	scaffold14.1|size886832	505455	506194	0.739	0	0	0	5.21587	0	0	0	3.18322
scaffold14.1_Cluster16	scaffold14.1|size886832	508670	508987	0.317	0	0	0	5.61203	0	1.40933	0	1.8552
scaffold14.1_Cluster17	scaffold14.1|size886832	528722	531228	2.506	0	0	0.0952811	0.118317	0.179014	0.178276	0.148449	0
scaffold14.1_Cluster18	scaffold14.1|size886832	535543	536636	1.093	0	0	0.436916	2.44146	0.820878	0.408745	0.340359	1.07612
scaffold14.1_Cluster19	scaffold14.1|size886832	556922	556955	0.033	0	0	43.4135	0	0	0	0	0
scaffold14.1_Cluster20	scaffold14.1|size886832	589426	590038	0.612	2.73445	0	0	2.90689	0	1.45999	0	3.84379
scaffold14.1_Cluster21	scaffold14.1|size886832	615789	617177	1.388	1.80852	0	1.8923	20.2937	3.23206	4.18434	4.02031	13.1348
scaffold14.1_Cluster22	scaffold14.1|size886832	618284	618691	0.407	0	0	0	1.45701	0	2.19537	0	11.5597
scaffold14.1_Cluster23	scaffold14.1|size886832	622813	623297	0.484	0	0	0	0	12.0494	10.1536	2.30586	0
scaffold14.1_Cluster24	scaffold14.1|size886832	683214	684516	1.302	0	6.89751	0.550172	1.36637	4.47921	1.37253	1.1429	3.61351
scaffold14.1_Cluster25	scaffold14.1|size886832	707189	707425	0.236	0	0	0	0	7.60355	0	0	0
scaffold14.1_Cluster26	scaffold14.1|size886832	724064	724253	0.189	0	0	0	9.41277	0	0	0	15.5582
scaffold14.1_Cluster27	scaffold14.1|size886832	746132	747922	1.79	0	0	0	1.32515	0	0	0	1.97128
scaffold14.1_Cluster28	scaffold14.1|size886832	776733	776909	0.176	0	17.0086	0	1.68467	2.54892	2.5384	2.11371	3.34147
scaffold14.1_Cluster29	scaffold14.1|size886832	785063	786333	1.27	1.97656	0	3.19619	0	1.41294	1.05533	0.585846	0
scaffold14.1_Cluster30	scaffold14.1|size886832	814598	816127	1.529	0	0	0.156164	0.387838	0	0.58438	0	0.38463
scaffold14.1_Cluster31	scaffold14.1|size886832	880121	882299	2.178	0	0	1.0963	0.952946	0.411946	1.02562	0.683218	0.270018
scaffold1.1_Cluster1	scaffold1.1|size1168043	14249	18980	4.731	4.24473	3.16373	2.3721	1.50413	100.513	92.1658	213.017	7.33415
scaffold1.1_Cluster2	scaffold1.1|size1168043	100839	103018	2.179	0	0	0	3.40182	0	0.410058	0.170726	0.809682
scaffold1.1_Cluster3	scaffold1.1|size1168043	130698	131050	0.352	0	0	0	7.58102	2.54892	1.2692	0	3.34147
scaffold1.1_Cluster4	scaffold1.1|size1168043	192458	193187	0.729	0	0	0.327537	3.2538	0	0	0	4.0336
scaffold1.1_Cluster5	scaffold1.1|size1168043	200203	201119	0.916	1.82695	0	1.04268	0	0	0.975455	0	0
scaffold1.1_Cluster6	scaffold1.1|size1168043	229971	231640	1.669	0	0	1.00145	19.1865	0.537579	3.21216	0.891582	10.2186
scaffold1.1_Cluster7	scaffold1.1|size1168043	344179	344398	0.219	26.7452	13.669	21.8059	1.35389	30.7267	18.3599	28.8777	10.7415
scaffold1.1_Cluster8	scaffold1.1|size1168043	414116	415205	1.089	0	0	0	1.08908	0	0.410247	0	2.16014
scaffold1.1_Cluster9	scaffold1.1|size1168043	421963	422483	0.52	0	0	0.459182	0	1.72542	0	0	0
scaffold1.1_Cluster10	scaffold1.1|size1168043	438316	440500	2.184	0	0	0	0.814567	0	0.20456	0	1.07711
scaffold1.1_Cluster11	scaffold1.1|size1168043	443179	445197	2.018	0	0	0.118322	1.17543	0.222304	0.221387	0.184347	2.62284
scaffold1.1_Cluster12	scaffold1.1|size1168043	485082	485791	0.709	0	0	0	0	6.32736	6.30125	0.5247	0
scaffold1.1_Cluster13	scaffold1.1|size1168043	489040	491080	2.04	0	0	0	4.65102	0.219907	1.75199	0	20.7564
scaffold1.1_Cluster14	scaffold1.1|size1168043	554313	556244	1.931	0	0	0.123653	4.14581	0	2.31361	0	4.87291
scaffold1.1_Cluster15	scaffold1.1|size1168043	622887	625818	2.931	0.28548	1.02133	0.407326	0.101161	3.36725	1.52425	1.14231	1.00324
scaffold1.1_Cluster16	scaffold1.1|size1168043	695725	697009	1.284	0	0	0.371923	0.230921	0	0.347943	0	0
scaffold1.1_Cluster17	scaffold1.1|size1168043	740023	740079	0.056	0	0	8.52766	0	32.0436	0	13.2862	0
scaffold1.1_Cluster18	scaffold1.1|size1168043	791448	791753	0.305	0	0	1.56573	38.8855	0	0	0	0
scaffold1.1_Cluster19	scaffold1.1|size1168043	796618	796947	0.329	0	9.09884	1.45152	0.901223	1.36356	2.71586	2.26147	3.57507
scaffold1.1_Cluster20	scaffold1.1|size1168043	881997	882367	0.37	6.7844	16.1812	7.0987	3.20543	7.27475	10.8671	13.0707	1.58946
scaffold1.1_Cluster21	scaffold1.1|size1168043	913245	914793	1.548	0	0	0	3.25616	0	0.577207	0	0
scaffold1.1_Cluster22	scaffold1.1|size1168043	935729	937978	2.249	0	0	0	0	0.398942	0.79459	0.992474	0.522987
scaffold1.1_Cluster23	scaffold1.1|size1168043	976147	976485	0.338	0	0	0.706433	14.9128	0	0	0	0
scaffold1.1_Cluster24	scaffold1.1|size1168043	1009214	1009244	0.03	0	0	0	0	0	0	0	117.62
scaffold1.1_Cluster25	scaffold1.1|size1168043	1026989	1028137	1.148	0.72887	0	1.03996	0	0.78155	0.778325	0	0
scaffold1.1_Cluster26	scaffold1.1|size1168043	1035882	1036455	0.573	1.46028	0	0	0.517456	2.34874	0.779683	0.649236	3.07905
scaffold1.1_Cluster27	scaffold1.1|size1168043	1091482	1093074	1.592	0.525592	3.7607	1.49984	4.46988	0.28179	1.12251	0.701029	0.738818
scaffold1.1_Cluster28	scaffold1.1|size1168043	1095569	1096312	0.743	22.5233	12.0869	30.5297	4.78873	12.0756	18.64	7.00966	3.16608
scaffold1.1_Cluster29	scaffold1.1|size1168043	1099940	1102281	2.341	0.714859	0	1.42795	0.506625	0.191632	0.381682	1.27129	1.75852
scaffold1.1_Cluster30	scaffold1.1|size1168043	1111249	1112228	0.979	2.56407	0	0.243896	0	0	0.456342	0	0
scaffold1.1_Cluster31	scaffold1.1|size1168043	1113403	1120884	7.481	1.00664	0.40015	1.69162	16.4085	1.2593	2.09017	1.19346	5.18842
scaffold1.1_Cluster32	scaffold1.1|size1168043	1123669	1125484	1.815	0	1.64932	1.31556	4.08405	0.247168	0.246148	0.819862	0.972065
scaffold1.1_Cluster33	scaffold1.1|size1168043	1127609	1128700	1.091	19.1737	5.48766	21.667	4.34834	6.16787	12.6943	6.81966	3.77332
scaffold1.1_Cluster34	scaffold1.1|size1168043	1132434	1134674	2.24	0	0	1.27915	0.397101	0.600817	0.199446	1.16254	0.525089
scaffold11.1_Cluster1	scaffold11.1|size889687	31759	32063	0.304	0	0	0	0	0	0	0	9.67269
scaffold11.1_Cluster2	scaffold11.1|size889687	35694	36470	0.776	49.6007	54.0068	72.3093	14.9015	0.578105	2.30288	4.79398	15.1572
scaffold11.1_Cluster3	scaffold11.1|size889687	38781	38898	0.117	21.4549	25.5856	2.04081	25.3421	11.5028	0	12.7184	5.02649
scaffold11.1_Cluster4	scaffold11.1|size889687	41994	42434	0.44	1.90169	0	0.542669	0.673869	0	1.01536	3.38193	1.33659
scaffold11.1_Cluster5	scaffold11.1|size889687	108789	110123	1.334	0	0	0	0	0	0.334901	0	0.881708
scaffold11.1_Cluster6	scaffold11.1|size889687	121700	122021	0.321	0	0	6.69461	185.66	0	0	1.15892	0
scaffold11.1_Cluster7	scaffold11.1|size889687	130511	132003	1.492	0	0	0	0.596184	0	1.19774	0	7.4892
scaffold11.1_Cluster8	scaffold11.1|size889687	133096	133188	0.092	0	0	0	9.66855	0	0	0	31.9619
scaffold11.1_Cluster9	scaffold11.1|size889687	138454	139500	1.046	0	0	0	0	0	0.427111	0	4.49789
scaffold11.1_Cluster10	scaffold11.1|size889687	140791	142008	1.217	0	0	0	0.243634	0	0.367098	0	4.83237
scaffold11.1_Cluster11	scaffold11.1|size889687	150486	151904	1.418	0	0	0.168388	0.627297	0.316368	0.630125	0.78705	5.80634
scaffold11.1_Cluster12	scaffold11.1|size889687	153454	154651	1.197	0	0	0.199477	0	0	0.373232	0	2.94787
scaffold11.1_Cluster13	scaffold11.1|size889687	200314	200421	0.107	0	0	0	0	8.38523	4.17531	3.47675	0
scaffold11.1_Cluster14	scaffold11.1|size889687	203804	203835	0.031	0	0	100.131	0	0	0	0	0
scaffold11.1_Cluster15	scaffold11.1|size889687	210271	210302	0.031	80.9751	0	23.1072	0	43.4138	0	0	0
scaffold11.1_Cluster16	scaffold11.1|size889687	221037	226072	5.035	0.33237	2.97271	0.948459	5.71216	62.0124	62.4663	51.5719	14.8339
scaffold11.1_Cluster17	scaffold11.1|size889687	227590	228710	1.12	0	0	0	1.32367	0	0.398891	0	2.10035
scaffold11.1_Cluster18	scaffold11.1|size889687	238969	240031	1.062	0	0	0.224835	0.558385	0.42242	0	0.350294	1.10753
scaffold11.1_Cluster19	scaffold11.1|size889687	246588	247317	0.729	2.29559	0	1.96522	3.66052	0	0	0.510305	0
scaffold11.1_Cluster20	scaffold11.1|size889687	257879	258682	0.803	0	0	0	0	0.558667	0	0	5.85902
scaffold11.1_Cluster21	scaffold11.1|size889687	279106	279403	0.297	0	0	0	0.998324	0	1.50424	1.25257	13.8609
scaffold11.1_Cluster22	scaffold11.1|size889687	288458	289218	0.76	0	0	0	7.02242	0	1.17568	0	8.51196
scaffold11.1_Cluster23	scaffold11.1|size889687	377814	379481	1.667	0	0	0	0.711463	0	0.268001	0.223163	4.58626
scaffold11.1_Cluster24	scaffold11.1|size889687	382160	382721	0.561	0	0	0	9.51344	0.799661	1.59272	0.663124	9.43475
scaffold11.1_Cluster25	scaffold11.1|size889687	423419	424841	1.422	0	0	0.167915	0.208511	0.315478	0.314176	1.30806	0.413572
scaffold11.1_Cluster26	scaffold11.1|size889687	449567	453087	3.52	0	0	0.135667	0.673869	0.127446	0.25384	0.105685	0.668295
scaffold11.1_Cluster27	scaffold11.1|size889687	454978	456650	1.672	0	0	0.142808	0	0.268307	0	0	0
scaffold11.1_Cluster28	scaffold11.1|size889687	459353	461498	2.145	88.1603	61.4055	110.649	3.04105	36.809	20.6196	112.211	13.4344
scaffold11.1_Cluster29	scaffold11.1|size889687	474993	475738	0.745	98.8367	28.127	101.279	0	2.40864	5.99676	3.99476	2.36819
scaffold11.1_Cluster30	scaffold11.1|size889687	478284	478879	0.595	0	0	0.401302	0.996646	0	0	0	4.94201
scaffold11.1_Cluster31	scaffold11.1|size889687	498968	499648	0.68	0	4.40223	0	0.436033	0.65972	0	0	0
scaffold11.1_Cluster32	scaffold11.1|size889687	526945	529415	2.47	0	0	0.19334	1.08037	0.363247	0.180874	0	2.61907
scaffold11.1_Cluster33	scaffold11.1|size889687	583709	585222	1.513	0	0	0	0.19597	0.296503	0.59056	0	4.27567
scaffold11.1_Cluster34	scaffold11.1|size889687	619345	620049	0.704	0	0	0.678336	0	1.27446	0.6346	1.05685	0
scaffold11.1_Cluster35	scaffold11.1|size889687	665840	667398	1.558	0	0	0.153257	0	0	0.286751	0	0
scaffold11.1_Cluster36	scaffold11.1|size889687	684073	684778	0.705	0	0	3.04818	13.8788	0	1.9011	0.527677	3.33673
scaffold11.1_Cluster37	scaffold11.1|size889687	688803	692388	3.585	0	0	0.266415	3.8872	0	0	0	0
scaffold11.1_Cluster38	scaffold11.1|size889687	695935	697740	1.805	0	0	0	0.492802	0	0.990046	0.206101	5.53889
scaffold11.1_Cluster39	scaffold11.1|size889687	739593	743483	3.89	62.3793	71.5674	13.7495	1.44821	36.2117	40.771	12.241	3.62838
scaffold11.1_Cluster40	scaffold11.1|size889687	767261	767888	0.627	1.33452	0	0	0.47289	2.14646	1.42507	1.77996	0
scaffold11.1_Cluster41	scaffold11.1|size889687	845516	846087	0.571	0	0	0	4.67342	0	0	0	3.08984
scaffold11.1_Cluster42	scaffold11.1|size889687	868391	868621	0.23	0	0	0	7.73484	0	3.88486	0	0
scaffold11.1_Cluster43	scaffold11.1|size889687	872653	872883	0.23	0	0	0	9.02398	0	3.88486	0	5.11391
scaffold11.1_Cluster44	scaffold11.1|size889687	875847	878882	3.035	0	0	0	0.0976943	0	0.147202	0	0.193772
scaffold20.1_Cluster1	scaffold20.1|size738707	23830	24586	0.756	0	0	0	1.5688	0	1.77285	0	3.88955
scaffold20.1_Cluster2	scaffold20.1|size738707	25847	26083	0.236	0	0	0	5.02546	0	5.67913	1.57632	12.4597
scaffold20.1_Cluster3	scaffold20.1|size738707	50126	50161	0.035	0	0	34.1106	0	0	0	0	0
scaffold20.1_Cluster4	scaffold20.1|size738707	117851	119046	1.195	2.10061	0	1.59849	0	0.750811	0	1.24523	0
scaffold20.1_Cluster5	scaffold20.1|size738707	152869	153479	0.61	1.37171	0	1.1743	0	0	0	1.21971	0
scaffold20.1_Cluster6	scaffold20.1|size738707	259011	260928	1.917	0	0	0	0.15467	0	0.233051	0	2.14747
scaffold20.1_Cluster7	scaffold20.1|size738707	269832	271126	1.294	1.29326	0	1.66072	0	2.08011	0.690508	3.16239	0.454482
scaffold20.1_Cluster8	scaffold20.1|size738707	299537	300145	0.608	0	0	1.96361	0	0	0.7348	0	0
scaffold20.1_Cluster9	scaffold20.1|size738707	301411	304206	2.795	0.598742	0	0.0854291	0.636499	0	0	0.133099	1.68329
scaffold20.1_Cluster10	scaffold20.1|size738707	308703	310518	1.815	0.461015	0	0	0.163362	0	0	0	0
scaffold20.1_Cluster11	scaffold20.1|size738707	323311	323835	0.524	3.19367	0	2.27838	22.0679	0	5.11555	0.709947	7.85629
scaffold20.1_Cluster12	scaffold20.1|size738707	327909	328934	1.025	0	0	0	2.02489	0	0.435862	0.362939	0
scaffold20.1_Cluster13	scaffold20.1|size738707	334596	337163	2.567	0.325961	0	0.279051	0.231011	0	0.174039	0.289842	0.6873
scaffold20.1_Cluster14	scaffold20.1|size738707	344424	346092	1.668	0.501644	0	0	1.77759	0.268951	0.535682	0	1.76289
scaffold20.1_Cluster15	scaffold20.1|size738707	347441	349689	2.248	0.372216	0	0.212433	0	0	0	0	0.52322
scaffold20.1_Cluster16	scaffold20.1|size738707	351627	352967	1.34	0	0	0	2.2127	0	0.666804	0	9.65536
scaffold20.1_Cluster17	scaffold20.1|size738707	409274	410212	0.938	0	0	0.254557	1.2644	0	0.476288	0	3.13486
scaffold20.1_Cluster18	scaffold20.1|size738707	438075	439449	1.374	5.48085	8.71476	1.21646	1.07897	9.14197	13.0061	1.62451	0
scaffold20.1_Cluster19	scaffold20.1|size738707	566438	566583	0.145	0	0	0	2.04484	0	6.16219	15.3936	12.1676
scaffold20.1_Cluster20	scaffold20.1|size738707	635963	636331	0.368	2.27376	0	0	0	7.31429	0	0	0
scaffold20.1_Cluster21	scaffold20.1|size738707	647914	648369	0.455	0	6.57916	7.34691	39.7509	4.92978	0.981887	1.63522	7.75516
scaffold20.1_Cluster22	scaffold20.1|size738707	662824	663513	0.689	12.1443	0	4.15863	3.87303	0	1.29683	3.23959	0
scaffold20.1_Cluster23	scaffold20.1|size738707	672102	673472	1.37	0	0	0.348576	8.22415	0	0.652202	0	2.57562
scaffold20.1_Cluster24	scaffold20.1|size738707	674624	676266	1.642	0.509587	0	0.145417	7.22296	0.819628	0	0	1.07448
scaffold20.1_Cluster25	scaffold20.1|size738707	677583	678637	1.054	0	0	0	0.281311	0	0	0	1.11594
scaffold20.1_Cluster26	scaffold20.1|size738707	718978	719808	0.83	0	0	0	0.357232	0.540494	3.76784	2.68925	21.9652
scaffold20.1_Cluster27	scaffold20.1|size738707	720914	722470	1.556	0	0	0	0	0.576619	1.14848	0.95633	1.88978
scaffold20.1_Cluster28	scaffold20.1|size738707	725371	727780	2.409	0	0	0	0.369243	0.372445	2.4109	1.23541	17.0888
scaffold20.1_Cluster29	scaffold20.1|size738707	729844	730343	0.499	1.67684	0	2.39253	17.2316	0.899018	1.79062	0.745516	1.17856
scaffold2.1_Cluster1	scaffold2.1|size1067239	10979	14029	3.05	0	0.981482	0.23486	3.20806	0.29417	0.585913	0	0.964097
scaffold2.1_Cluster2	scaffold2.1|size1067239	32573	34806	2.233	0.749433	0	1.39009	0.398346	0.2009	0.200071	0.499793	0.790102
scaffold2.1_Cluster3	scaffold2.1|size1067239	53974	54218	0.244	0	0	0	1.21517	5.51569	7.32391	0	2.41024
scaffold2.1_Cluster4	scaffold2.1|size1067239	67419	67451	0.032	0	0	22.3851	55.5942	0	0	0	0
scaffold2.1_Cluster5	scaffold2.1|size1067239	71385	73609	2.224	0	0	0.42945	0.399958	0.201713	0	0.167272	2.11547
scaffold2.1_Cluster6	scaffold2.1|size1067239	76146	77827	1.681	0	0	0.142043	1.05831	0	0.265769	0	0
scaffold2.1_Cluster7	scaffold2.1|size1067239	92392	97712	5.32	0.471847	0	0.134647	0.836003	0.0843251	0.503863	0	1.32654
scaffold2.1_Cluster8	scaffold2.1|size1067239	105909	107383	1.474	0	0	0	2.01155	0	1.81856	0.504766	5.18676
scaffold2.1_Cluster9	scaffold2.1|size1067239	108737	110076	1.339	0	0	0.356646	1.55005	0	0	0	0.878416
scaffold2.1_Cluster10	scaffold2.1|size1067239	113220	114612	1.392	0	0	0.171533	0.426009	0	0.320947	0.26725	1.68994
scaffold2.1_Cluster11	scaffold2.1|size1067239	120884	124477	3.593	0	0	0.132911	0.330089	0	0	0.414152	0.163679
scaffold2.1_Cluster12	scaffold2.1|size1067239	131534	131928	0.394	0	0	0	10.5356	0	0	0	0
scaffold2.1_Cluster13	scaffold2.1|size1067239	133169	135626	2.457	0	0	0	1.32744	0	0	0	0
scaffold2.1_Cluster14	scaffold2.1|size1067239	169347	169555	0.208	0	0	10.3316	0	6.47033	0	1.78852	0
scaffold2.1_Cluster15	scaffold2.1|size1067239	250809	251264	0.455	0	0	0	3.25827	0	0	1.63522	0
scaffold2.1_Cluster16	scaffold2.1|size1067239	252588	255221	2.633	0.635581	1.13692	0.725483	1.01349	0	0.339353	0.423865	3.79707
scaffold2.1_Cluster17	scaffold2.1|size1067239	279333	280741	1.408	0	0	0.169584	0.631752	0.318615	0	0.264213	0.417684
scaffold2.1_Cluster18	scaffold2.1|size1067239	286251	286405	0.154	0	19.4384	0	5.77602	0	0	2.41567	15.2753
scaffold2.1_Cluster19	scaffold2.1|size1067239	291142	292322	1.18	0	0	0.404702	0	1.52071	1.51444	3.78318	0.498389
scaffold2.1_Cluster20	scaffold2.1|size1067239	317043	318131	1.088	0.769065	0	1.53623	1.09008	0	0.410624	0	0
scaffold2.1_Cluster21	scaffold2.1|size1067239	319720	319775	0.055	0	0	0	37.7367	0	0	0	0
scaffold2.1_Cluster22	scaffold2.1|size1067239	339993	342037	2.044	0	0	0.116817	1.16048	0	0	0	0
scaffold2.1_Cluster23	scaffold2.1|size1067239	348580	350819	2.239	0.747425	1.33699	1.06643	0.132426	0.801447	0.199535	0.498453	0
scaffold2.1_Cluster24	scaffold2.1|size1067239	356659	357070	0.411	0	0	0	5.77133	0	2.17401	0.90514	8.58539
scaffold2.1_Cluster25	scaffold2.1|size1067239	376298	376864	0.566	0	0	1.26559	5.76241	1.58519	10.2612	1.31453	13.5076
scaffold2.1_Cluster26	scaffold2.1|size1067239	447786	447899	0.113	0	0	0	13.1196	0	0	0	36.4309
scaffold2.1_Cluster27	scaffold2.1|size1067239	579330	579566	0.236	0	12.6844	4.04702	0	5.70267	0	3.15265	0
scaffold2.1_Cluster28	scaffold2.1|size1067239	595901	595933	0.032	26.1482	0	37.3085	0	0	27.9224	0	0
scaffold2.1_Cluster29	scaffold2.1|size1067239	647631	650356	2.725	0	0	0	0.652849	0	0.655792	0	0
scaffold2.1_Cluster30	scaffold2.1|size1067239	659822	660577	0.755	0	0	1.58129	0	0	0	1.97093	0
scaffold2.1_Cluster31	scaffold2.1|size1067239	678429	678503	0.074	11.3073	0	3.22668	0	0	0	0	0
scaffold2.1_Cluster32	scaffold2.1|size1067239	753056	754085	1.029	0	2.90915	0	0.288146	0	0.868335	0.361528	0.571525
scaffold2.1_Cluster33	scaffold2.1|size1067239	756959	757413	0.454	0	0	0	2.61236	1.97625	1.9681	0.819411	19.4306
scaffold2.1_Cluster34	scaffold2.1|size1067239	764836	766845	2.009	0	0	0.356557	11.807	0.2233	2.00141	1.48138	23.7113
scaffold2.1_Cluster35	scaffold2.1|size1067239	774569	774772	0.203	0	0	5.88114	20.4484	2.2099	6.60234	0	2.89704
scaffold2.1_Cluster36	scaffold2.1|size1067239	807114	807153	0.039	0	0	0	45.6157	0	22.9107	0	75.3974
scaffold2.1_Cluster37	scaffold2.1|size1067239	846235	846851	0.616	0	0	0	3.85068	0	1.45051	0	4.77353
scaffold2.1_Cluster38	scaffold2.1|size1067239	861765	862253	0.488	0	0	0	10.9366	0	2.74647	0	6.02561
scaffold2.1_Cluster39	scaffold2.1|size1067239	947789	949736	1.947	0	0	0	0.609147	0.691232	0.22946	0.19107	0.906162
scaffold2.1_Cluster40	scaffold2.1|size1067239	966081	968745	2.664	0	0	0.08963	0.890397	7.91466	6.37268	6.00471	20.089
scaffold2.1_Cluster41	scaffold2.1|size1067239	978219	978964	0.745	0	0	0	0.795979	0.602161	0.599676	0	3.94698
scaffold2.1_Cluster42	scaffold2.1|size1067239	1056451	1058646	2.195	0	0	0.108781	5.40323	0.204378	0.407069	0	5.09061
scaffold17.1_Cluster1	scaffold17.1|size770891	17326	21700	4.374	0	0	0.109179	0.474512	0.410251	0.306419	0.170102	2.0168
scaffold17.1_Cluster2	scaffold17.1|size770891	23846	25566	1.72	0.486478	0	0	0.68954	0	0	0	0.683836
scaffold17.1_Cluster3	scaffold17.1|size770891	29314	30052	0.738	0	0	0	6.42823	0	1.81609	0	2.39065
scaffold17.1_Cluster4	scaffold17.1|size770891	34399	37203	2.804	0	0	0	0.42297	0	0	0	0.629208
scaffold17.1_Cluster5	scaffold17.1|size770891	38773	39761	0.988	0	0	0	9.60331	2.27029	1.80874	0.376531	8.92863
scaffold17.1_Cluster6	scaffold17.1|size770891	42618	44286	1.668	0	0	0	0.533278	0.268951	0.535682	0.446058	1.41031
scaffold17.1_Cluster7	scaffold17.1|size770891	80626	81501	0.875	5.73766	3.42116	6.00347	19.6539	0.512697	3.06349	0.850314	4.70479
scaffold17.1_Cluster8	scaffold17.1|size770891	131262	132544	1.282	0	0	0	0.925124	0	0	0	5.96357
scaffold17.1_Cluster9	scaffold17.1|size770891	146171	146917	0.746	0	0	0	6.3593	0	0	0	0
scaffold17.1_Cluster10	scaffold17.1|size770891	185770	186710	0.94	12.4621	6.36919	39.1184	1.57714	0	1.42582	26.12	3.12819
scaffold17.1_Cluster11	scaffold17.1|size770891	275475	276049	0.574	2.91548	0	2.07992	13.4304	0	0.778325	0.648105	5.12282
scaffold17.1_Cluster12	scaffold17.1|size770891	293934	294794	0.86	0	0	0	9.65356	0	1.55846	0	7.5222
scaffold17.1_Cluster13	scaffold17.1|size770891	315909	315943	0.034	0	0	0	0	448.61	932.937	32.8246	34.5941
scaffold17.1_Cluster14	scaffold17.1|size770891	331095	331299	0.204	0	0	3.51139	0	0	0	0	0
scaffold17.1_Cluster15	scaffold17.1|size770891	357216	360237	3.021	0	0	0.395191	1.57035	1.03948	1.9225	1.10828	1.55736
scaffold17.1_Cluster16	scaffold17.1|size770891	385895	386302	0.407	2.05588	0	5.28002	0	0	1.09769	0	0
scaffold17.1_Cluster17	scaffold17.1|size770891	462023	462332	0.309	5.41581	0	3.86366	1.91911	0	2.89164	4.8157	0
scaffold17.1_Cluster18	scaffold17.1|size770891	477199	478155	0.956	0	0	0	0.930447	0	2.3366	0	2.46067
scaffold17.1_Cluster19	scaffold17.1|size770891	597682	597949	0.267	12.5355	11.2117	4.47143	1.1105	10.0811	5.01976	2.78661	0
scaffold17.1_Cluster20	scaffold17.1|size770891	724548	725931	1.383	122.819	238.096	111.877	7.28928	0	0.969107	0	0.425235
scaffold23.1_Cluster1	scaffold23.1|size711318	6	1269	1.263	0	0	0.945267	9.85993	8.87984	7.07456	35.6401	19.0911
scaffold23.1_Cluster2	scaffold23.1|size711318	17775	18112	0.337	0	0	0	6.1588	0	0	0	5.23531
scaffold23.1_Cluster3	scaffold23.1|size711318	19597	19712	0.115	0	0	0	2.57828	0	7.76971	3.23489	10.2278
scaffold23.1_Cluster4	scaffold23.1|size711318	29717	30479	0.762	0	0	0.313352	19.8446	34.1461	18.1752	46.8677	16.9792
scaffold23.1_Cluster5	scaffold23.1|size711318	33551	33588	0.037	22.6147	0	90.3471	0	84.8721	48.2982	140.761	0
scaffold23.1_Cluster6	scaffold23.1|size711318	72881	73193	0.312	0	0	0	11.4039	1.43785	11.4553	1.19235	18.8493
scaffold23.1_Cluster7	scaffold23.1|size711318	87084	87548	0.464	0	0	0	2.55605	0	0	0	1.26746
scaffold23.1_Cluster8	scaffold23.1|size711318	125016	126266	1.25	1.33879	0	0.382039	0	0.717776	0.357407	0	0
scaffold23.1_Cluster9	scaffold23.1|size711318	260981	262630	1.649	0	0	0	0	0	1.89649	0	2.49648
scaffold23.1_Cluster10	scaffold23.1|size711318	276484	277024	0.54	0	0	0.442175	8.78525	0	3.30932	0	4.35629
scaffold23.1_Cluster11	scaffold23.1|size711318	389560	389836	0.276	69.7285	21.6922	31.1445	5.37142	22.7556	1.61869	8.08723	2.13079
scaffold23.1_Cluster12	scaffold23.1|size711318	403255	403571	0.316	0	0	0	5.62979	0	0	0	0
scaffold23.1_Cluster13	scaffold23.1|size711318	420764	420798	0.034	0	0	0	0	52.7776	65.6998	0	0
scaffold23.1_Cluster14	scaffold23.1|size711318	425473	426076	0.603	0	0	1.97989	2.45856	0.743963	0	3.70162	0
scaffold23.1_Cluster15	scaffold23.1|size711318	481512	481689	0.177	0	0	1.34901	3.35031	2.53452	0	0	9.96779
scaffold23.1_Cluster16	scaffold23.1|size711318	624403	625571	1.168	0	0	0	0.253855	0.384084	0.382499	0.318504	0
scaffold23.1_Cluster17	scaffold23.1|size711318	652017	652690	0.673	1.2433	4.44802	2.12875	1.3217	7.99898	1.99149	1.6583	0
scaffold23.1_Cluster18	scaffold23.1|size711318	688361	691289	2.928	0.285773	3.06713	0.244646	1.31644	2.29821	2.4413	0.254107	6.62817
scaffold28.1_Cluster1	scaffold28.1|size676892	71212	71719	0.507	0	0	0	1.75445	0	0	0	3.47988
scaffold28.1_Cluster2	scaffold28.1|size676892	209387	211712	2.325	0	0	0.205397	2.2955	0	1.72939	0.320011	4.30008
scaffold28.1_Cluster3	scaffold28.1|size676892	217076	219175	2.099	1.19592	4.27849	0.341269	0.282518	0	0	0.177233	1.4009
scaffold28.1_Cluster4	scaffold28.1|size676892	221242	221815	0.573	0	0	0.416709	2.06982	1.56583	0.779683	0.649236	3.07905
scaffold28.1_Cluster5	scaffold28.1|size676892	223265	224531	1.266	0	0	0	6.0893	0.354352	3.17601	0	4.64533
scaffold28.1_Cluster6	scaffold28.1|size676892	250229	251678	1.449	0.577462	0	0.164786	1.84163	1.2384	3.69986	0.513475	0.405866
scaffold28.1_Cluster7	scaffold28.1|size676892	272043	272074	0.031	242.925	0	238.774	0	14.4713	14.4116	24.0008	18.9709
scaffold28.1_Cluster8	scaffold28.1|size676892	293299	294219	0.92	0	0	2.33584	56.0776	0.487619	3.88486	0.404361	12.7848
scaffold28.1_Cluster9	scaffold28.1|size676892	313017	313163	0.146	0	0	0	14.2159	0	0	0	0
scaffold28.1_Cluster10	scaffold28.1|size676892	341179	341409	0.23	0	0	0	1.28914	0	0	0	5.11391
scaffold28.1_Cluster11	scaffold28.1|size676892	397781	397835	0.054	0	0	0	0	0	57.9131	0	10.8907
scaffold28.1_Cluster12	scaffold28.1|size676892	399600	401124	1.524	2.19617	5.89275	0.156676	0	0.588727	6.15612	0	0.771784
scaffold28.1_Cluster13	scaffold28.1|size676892	418367	420349	1.982	0	0	0	0.448793	0	0.225408	0	2.37376
scaffold28.1_Cluster14	scaffold28.1|size676892	522235	524087	1.852	0.451805	0	0.386784	0	0	0	0.602612	0.317548
scaffold28.1_Cluster15	scaffold28.1|size676892	525358	525389	0.031	0	0	0	0	28.9426	28.8231	36.0012	0
scaffold28.1_Cluster16	scaffold28.1|size676892	542804	543206	0.402	2.08145	0	0.593966	0.737568	4.46378	2.22268	11.1048	2.92587
scaffold28.1_Cluster17	scaffold28.1|size676892	544793	545265	0.472	0	0	0.505878	3.7691	0	1.89304	0	6.22987
scaffold28.1_Cluster18	scaffold28.1|size676892	617510	617780	0.27	0	0	0	0	0	4.96398	0	4.35629
scaffold9.1_Cluster1	scaffold9.1|size891382	471	502	0.031	0	0	0	57.3875	0	0	0	0
scaffold9.1_Cluster2	scaffold9.1|size891382	33465	33654	0.189	0	0	0	23.5319	0	0	0	9.33491
scaffold9.1_Cluster3	scaffold9.1|size891382	65800	66791	0.991	0	0	0	0	0.452684	0.901632	0.750782	1.78032
scaffold9.1_Cluster4	scaffold9.1|size891382	77107	78139	1.032	0	2.9007	0	0	1.3041	0.432905	0.360477	0
scaffold9.1_Cluster5	scaffold9.1|size891382	112440	112799	0.359	0	0	0	11.5628	1.24961	8.71117	0	8.1908
scaffold9.1_Cluster6	scaffold9.1|size891382	213424	213516	0.092	0	0	0	0	9.75239	14.5682	0	0
scaffold9.1_Cluster7	scaffold9.1|size891382	337423	337971	0.548	0	0	0	1.08213	0.818631	0	0	4.2927
scaffold9.1_Cluster8	scaffold9.1|size891382	371035	372120	1.085	0.771191	2.759	0.880274	0.273274	1.65386	0.411759	1.02861	0
scaffold9.1_Cluster9	scaffold9.1|size891382	380338	382111	1.773	4.24742	3.37678	5.79092	0.83616	1.77116	0.251979	2.30803	0.995092
scaffold9.1_Cluster10	scaffold9.1|size891382	385244	386572	1.328	1.26015	0	0.1798	3.34905	2.02685	3.70056	0.84039	1.32854
scaffold9.1_Cluster11	scaffold9.1|size891382	388757	389720	0.963	0	3.10853	0.743846	8.92894	1.86338	13.4538	1.15892	36.6417
scaffold9.1_Cluster12	scaffold9.1|size891382	404407	405239	0.832	0	0	0	0	0	1.61091	0.44713	0.70685
scaffold9.1_Cluster13	scaffold9.1|size891382	437035	438261	1.226	0	0	0	0.241845	0.365913	0	0.303436	2.39845
scaffold9.1_Cluster14	scaffold9.1|size891382	481649	481896	0.247	0	0	0	8.4029	0	0	0	0
scaffold9.1_Cluster15	scaffold9.1|size891382	483405	484836	1.431	0	0	0.500575	4.14399	0	0.6244	0	0
scaffold9.1_Cluster16	scaffold9.1|size891382	506400	507707	1.307	0	0	0.182689	0	0	0	1.42315	0.449961
scaffold9.1_Cluster17	scaffold9.1|size891382	513849	516648	2.799	0	0	0.853071	22.5634	0.6411	5.42686	2.12654	38.03
scaffold9.1_Cluster18	scaffold9.1|size891382	519454	520047	0.593	0	0	0	1.50001	0	0	0	4.95868
scaffold9.1_Cluster19	scaffold9.1|size891382	521446	522188	0.742	0	0	0	0.399599	1.20919	1.8063	0	0
scaffold9.1_Cluster20	scaffold9.1|size891382	535886	536356	0.47	153.106	57.3227	48.7709	81.3804	11.4539	3.8022	26.12	31.2819
scaffold9.1_Cluster21	scaffold9.1|size891382	560047	560409	0.362	0	0	0	8.19067	0	0	0	0
scaffold9.1_Cluster22	scaffold9.1|size891382	562502	563165	0.663	0	0	0	2.23607	0	2.02153	0	0
scaffold9.1_Cluster23	scaffold9.1|size891382	588576	588607	0.031	0	0	0	0	0	0	0	113.826
scaffold9.1_Cluster24	scaffold9.1|size891382	604635	605159	0.524	0	0	0	2.26338	0	0	0	4.48931
scaffold9.1_Cluster25	scaffold9.1|size891382	626602	626913	0.311	2.69049	9.62546	4.60658	0	0	0	0	0
scaffold9.1_Cluster26	scaffold9.1|size891382	643421	646067	2.646	0.316229	0	0	0.224114	0	0	0.140594	0
scaffold9.1_Cluster27	scaffold9.1|size891382	786647	786938	0.291	5.75081	0	2.46159	0	0	0	2.55679	0
scaffold9.1_Cluster28	scaffold9.1|size891382	817650	818984	1.334	1.88173	0	0	0.222266	1.34516	5.69332	0	0
scaffold9.1_Cluster29	scaffold9.1|size891382	837058	839803	2.745	0	0	0.260956	1.29618	0	0.813768	0	4.71336
scaffold9.1_Cluster30	scaffold9.1|size891382	847730	847878	0.148	0	0	1.61334	2.00339	0	12.0746	0	35.7628
scaffold9.1_Cluster31	scaffold9.1|size891382	852736	856280	3.544	0.708303	0.844672	1.34749	5.43811	0.253166	0.630303	0.419879	2.32319
scaffold9.1_Cluster32	scaffold9.1|size891382	857428	861395	3.967	0.421851	2.26382	0.902853	1.49484	0	0.788331	0.375107	4.15094
scaffold9.1_Cluster33	scaffold9.1|size891382	887837	889866	2.029	0	0	0.117681	0	0	1.10093	0.183348	7.82587
scaffold21.1_Cluster1	scaffold21.1|size720796	17769	19730	1.961	0	0	0.121762	2.26799	0	0	0	0.299898
scaffold21.1_Cluster2	scaffold21.1|size720796	20744	23332	2.588	0	0	0.0922621	1.94766	0	0.172627	0	0.681723
scaffold21.1_Cluster3	scaffold21.1|size720796	52602	53458	0.856	0	0	0	1.03914	0	1.56574	0	0.687032
scaffold21.1_Cluster4	scaffold21.1|size720796	188644	188988	0.344	0	8.70209	6.24701	0.861925	16.9533	18.182	4.32573	3.41918
scaffold21.1_Cluster5	scaffold21.1|size720796	259924	261806	1.882	0	0	0	0.787732	0.715106	0.94954	0	0.624973
scaffold21.1_Cluster6	scaffold21.1|size720796	281680	281711	0.031	26.9917	0	0	0	86.8277	43.2347	0	0
scaffold21.1_Cluster7	scaffold21.1|size720796	380437	380473	0.036	0	166.307	13.2652	0	12.4614	24.8199	0	0
scaffold21.1_Cluster8	scaffold21.1|size720796	382635	383141	0.506	0	0	0	1.17195	2.65974	0	0	1.16225
scaffold21.1_Cluster9	scaffold21.1|size720796	494840	494876	0.036	0	0	6.63262	74.1256	0	0	10.3337	16.3361
scaffold21.1_Cluster10	scaffold21.1|size720796	573386	574558	1.172	0	0	0.611197	4.3008	0.765546	3.81193	0.95225	9.53403
scaffold21.1_Cluster11	scaffold21.1|size720796	642728	643498	0.77	13.0401	27.2138	8.37261	0.385068	15.7305	24.3686	14.0109	2.2913
scaffold21.1_Cluster12	scaffold21.1|size720796	665857	665998	0.141	0	0	0	0	3.18163	0	0	4.17092
scaffold30.1_Cluster1	scaffold30.1|size653479	13284	15311	2.027	0	0	0	0.292553	1.3279	0.661211	0.367057	0
scaffold30.1_Cluster2	scaffold30.1|size653479	16703	16755	0.052	16.0912	0	13.7754	0	17.2542	8.59151	7.15409	0
scaffold30.1_Cluster3	scaffold30.1|size653479	64746	66199	1.453	0	0	0	0.408124	0	0.614946	0	4.04748
scaffold30.1_Cluster4	scaffold30.1|size653479	82283	84184	1.901	0	0	0.879233	0	0.943945	0.235012	0	0
scaffold30.1_Cluster5	scaffold30.1|size653479	99839	102568	2.729	0	0	0	1.52108	0	0	0	0.431
scaffold30.1_Cluster6	scaffold30.1|size653479	108417	108448	0.031	0	0	0	0	28.9426	0	48.0016	0
scaffold30.1_Cluster7	scaffold30.1|size653479	153274	153839	0.565	0	0	0	16.2683	0	0	0	3.12265
scaffold30.1_Cluster8	scaffold30.1|size653479	269322	269435	0.113	0	0	0	5.24783	0	0	0	15.6133
scaffold30.1_Cluster9	scaffold30.1|size653479	314679	315936	1.257	0	0	0	0	0	0	0	2.80716
scaffold30.1_Cluster10	scaffold30.1|size653479	346075	346487	0.412	2.03093	0	0	0	1.08886	0	0	1.42743
scaffold30.1_Cluster11	scaffold30.1|size653479	348499	353041	4.542	1.47379	0	1.05141	5.67937	0.790154	1.18034	1.31048	5.82661
scaffold30.1_Cluster12	scaffold30.1|size653479	450534	450721	0.187	8.94912	0	3.83061	4.75672	0	0	1.98937	0
scaffold30.1_Cluster13	scaffold30.1|size653479	480410	480441	0.031	0	0	0	0	28.9426	72.0578	48.0016	208.68
scaffold30.1_Cluster14	scaffold30.1|size653479	627911	629112	1.201	0	0	0.198813	2.96255	0	0.371989	0.309752	11.2625
scaffold19.1_Cluster1	scaffold19.1|size741784	1998	6927	4.929	0.509277	0	0.581313	0.180464	2.09333	0.906388	2.3397	0.715885
scaffold19.1_Cluster2	scaffold19.1|size741784	12866	14201	1.335	0	0	0.536572	1.99889	0.672075	0.334651	0.278661	5.28629
scaffold19.1_Cluster3	scaffold19.1|size741784	89505	90071	0.566	0	0	0	4.7147	0	0	0	2.07809
scaffold19.1_Cluster4	scaffold19.1|size741784	91075	92954	1.879	0	0	0	0.631192	0	1.42658	0.197984	1.25194
scaffold19.1_Cluster5	scaffold19.1|size741784	101201	102660	1.459	0	0	0.490969	2.6419	0	0.612417	0	1.61234
scaffold19.1_Cluster6	scaffold19.1|size741784	180825	181835	1.01	0	0	0	0	0.444168	2.21168	0	9.31643
scaffold19.1_Cluster7	scaffold19.1|size741784	189117	189720	0.603	0	0	0	4.42541	0	0.740893	0	1.95058
scaffold19.1_Cluster8	scaffold19.1|size741784	191250	191280	0.03	0	0	111.428	0	0	0	0	0
scaffold19.1_Cluster9	scaffold19.1|size741784	202877	203208	0.331	2.52792	0	1.44275	1.79155	1.35532	2.69945	3.37171	0
scaffold19.1_Cluster10	scaffold19.1|size741784	205130	206617	1.487	3.37623	2.01313	2.72977	0.797585	1.81013	1.50221	1.25088	1.18648
scaffold19.1_Cluster11	scaffold19.1|size741784	215213	217253	2.04	1.2305	0	2.34093	3.77895	0	0.218999	0	0.288284
scaffold19.1_Cluster12	scaffold19.1|size741784	339042	340404	1.362	0.614348	0	0	0	0	0	0	3.02254
scaffold19.1_Cluster13	scaffold19.1|size741784	372827	373346	0.519	0	0	0	0	63.9636	0	0	0
scaffold19.1_Cluster14	scaffold19.1|size741784	382689	383730	1.041	0	0	0	1.70895	0	0.429163	0	1.69481
scaffold19.1_Cluster15	scaffold19.1|size741784	408771	408875	0.104	16.0912	0	9.18363	0	0	4.29575	0	0
scaffold19.1_Cluster16	scaffold19.1|size741784	433722	433813	0.091	0	0	0	0	0	0	4.08805	32.3132
scaffold19.1_Cluster17	scaffold19.1|size741784	495740	496879	1.139	0.734629	0	0.628905	0	0	0	0	0
scaffold19.1_Cluster18	scaffold19.1|size741784	522656	524890	2.234	0	0	0.106882	5.70707	0.20081	0.999907	0	5.00174
scaffold19.1_Cluster19	scaffold19.1|size741784	529752	530495	0.743	0	0	0	3.19249	0	1.20258	0	2.37456
scaffold19.1_Cluster20	scaffold19.1|size741784	531956	533173	1.217	0	0	0.196199	8.03991	0.737239	3.30388	0.61136	30.4439
scaffold19.1_Cluster21	scaffold19.1|size741784	687099	687533	0.434	0	0	2.75086	0	5.16831	2.05879	2.57151	0
scaffold19.1_Cluster22	scaffold19.1|size741784	721497	722099	0.602	0	0	0	0	0	0	1.23592	3.90764
scaffold27.1_Cluster1	scaffold27.1|size677994	5220	6389	1.169	0	0	1.63404	2.28274	1.15127	3.82171	4.45524	3.52155
scaffold27.1_Cluster2	scaffold27.1|size677994	25839	25870	0.031	0	0	0	0	72.3564	72.0578	36.0012	0
scaffold27.1_Cluster3	scaffold27.1|size677994	37622	39216	1.594	0	0	0.149796	4.46428	0.562873	2.2422	0.233383	6.64102
scaffold27.1_Cluster4	scaffold27.1|size677994	41821	42363	0.542	0	0	0.440543	3.82937	0	0.824278	0	0
scaffold27.1_Cluster5	scaffold27.1|size677994	44397	46244	1.847	0	0	0	7.0634	0	0.483767	0.604243	7.32338
scaffold27.1_Cluster6	scaffold27.1|size677994	49932	49972	0.04	0	0	5.96936	22.2377	0	22.3379	0	44.1075
scaffold27.1_Cluster7	scaffold27.1|size677994	51217	53357	2.14	0	0	0.223154	0.138552	0.209631	0	0.347675	0
scaffold27.1_Cluster8	scaffold27.1|size677994	57938	59857	1.919	0	0	0	3.5537	0.467545	0.698424	0	2.14523
scaffold27.1_Cluster9	scaffold27.1|size677994	65183	67929	2.746	0	0	0.260861	4.64297	0.326737	2.27772	0.677372	4.28332
scaffold27.1_Cluster10	scaffold27.1|size677994	151837	154138	2.301	0	0	0.10377	2.06173	0	0.194158	0	0.766753
scaffold27.1_Cluster11	scaffold27.1|size677994	181912	182094	0.182	0	0	1.31195	4.8874	7.39467	14.7283	6.13207	35.5445
scaffold27.1_Cluster12	scaffold27.1|size677994	211369	211985	0.616	0	0	0	4.33201	0	1.45051	0	10.5018
scaffold27.1_Cluster13	scaffold27.1|size677994	223970	225655	1.685	0	0	0	0.351932	0	0.530277	0	0
scaffold27.1_Cluster14	scaffold27.1|size677994	229400	231292	1.892	0	0	0	0.783568	0.237109	0.23613	0	0.621669
scaffold27.1_Cluster15	scaffold27.1|size677994	242027	242559	0.532	0	0	1.34647	1.67201	0	0	0	2.2109
scaffold27.1_Cluster16	scaffold27.1|size677994	244170	244267	0.097	0	0	7.38478	51.9643	0	13.8173	0	54.5659
scaffold27.1_Cluster17	scaffold27.1|size677994	246742	248515	1.773	0	0	0.134673	0.668928	0	0.251979	0	1.32679
scaffold27.1_Cluster18	scaffold27.1|size677994	257104	257702	0.598	193.094	100.118	245.562	13.8831	6.75165	5.22961	24.2617	1.96689
scaffold27.1_Cluster19	scaffold27.1|size677994	299194	299497	0.303	2.76153	0	3.15214	0	0	2.9489	4.91106	0
scaffold27.1_Cluster20	scaffold27.1|size677994	374652	375854	1.202	0.696125	0	0.79459	0.493348	0.746439	0.371679	0	0.978535
scaffold27.1_Cluster21	scaffold27.1|size677994	381241	382075	0.834	0	0	0.572601	0	0	0	0.892116	2.11547
scaffold27.1_Cluster22	scaffold27.1|size677994	493223	493254	0.031	80.9751	0	0	57.3875	0	0	0	0
scaffold27.1_Cluster23	scaffold27.1|size677994	509853	514265	4.412	89.5155	78.0269	115.382	52.0156	116.931	138.321	122.009	45.7203
scaffold27.1_Cluster24	scaffold27.1|size677994	546842	546937	0.095	52.8469	63.0215	50.2683	0	4.72221	0	0	0
scaffold27.1_Cluster25	scaffold27.1|size677994	551068	551948	0.88	0	0	0.271335	2.69548	0	2.03072	0	2.67318
scaffold27.1_Cluster26	scaffold27.1|size677994	560803	562414	1.611	0	0	2.37144	26.503	0	2.77317	0.46184	6.20589
scaffold27.1_Cluster27	scaffold27.1|size677994	590918	591431	0.513	0	0	0	2.88989	0.874483	0	1.45034	11.4639
scaffold27.1_Cluster28	scaffold27.1|size677994	598612	603268	4.656	3.05512	1.28588	5.53858	5.66768	0.385404	0.57572	0.559297	5.17871
scaffold27.1_Cluster29	scaffold27.1|size677994	604269	604881	0.612	4.10168	0	0.780309	0	0	0	0.607863	0
scaffold27.1_Cluster30	scaffold27.1|size677994	668651	671693	3.042	0	0	0	4.28866	0.442416	1.76236	1.10063	9.08635
scaffold18.1_Cluster1	scaffold18.1|size765975	3083	3932	0.849	0	0	0	0	0	1.05243	0	2.07809
scaffold18.1_Cluster2	scaffold18.1|size765975	13359	15949	2.59	0	0	0	0.11448	0.173208	1.03496	0.143634	0.454131
scaffold18.1_Cluster3	scaffold18.1|size765975	26108	26840	0.732	3.42927	4.08951	3.26195	6.88598	0	0	0	0
scaffold18.1_Cluster4	scaffold18.1|size765975	27986	29294	1.308	0	0	0.547648	5.89378	0	0	0	1.34885
scaffold18.1_Cluster5	scaffold18.1|size765975	32146	38024	5.878	0	0	0	0.100885	0.15264	0.15201	0.063289	2.00102
scaffold18.1_Cluster6	scaffold18.1|size765975	39249	40271	1.022	0	0	0	0	0	0	0	0
scaffold18.1_Cluster7	scaffold18.1|size765975	41775	42257	0.482	0	0	0	2.4606	0	0	0	7.32074
scaffold18.1_Cluster8	scaffold18.1|size765975	47665	51229	3.564	0.234776	0.839932	0	0.249581	0.125873	0.125353	0.208761	0
scaffold18.1_Cluster9	scaffold18.1|size765975	55622	57312	1.69	0	0	0	2.45623	0	1.05742	0.880503	4.52384
scaffold18.1_Cluster10	scaffold18.1|size765975	67938	68226	0.288	0	0	2.48723	0	1.55767	0	0	8.16805
scaffold18.1_Cluster11	scaffold18.1|size765975	75434	78369	2.935	0	0	0	1.71739	0	0.761088	0.253501	2.00375
scaffold18.1_Cluster12	scaffold18.1|size765975	83391	84180	0.789	0	0	1.21052	1.12739	0	0	0	0
scaffold18.1_Cluster13	scaffold18.1|size765975	90815	92835	2.02	1.24269	1.48194	0.118205	0.733917	0.666252	0.663503	1.47332	0.873415
scaffold18.1_Cluster14	scaffold18.1|size765975	102797	105120	2.323	0	0	0.205574	4.59496	0	1.9232	0.320286	7.34175
scaffold18.1_Cluster15	scaffold18.1|size765975	106346	107243	0.897	0	0	0	0.991647	0.500122	0.498058	0.41473	0
scaffold18.1_Cluster16	scaffold18.1|size765975	117541	118175	0.634	0	0	0.376616	2.33835	1.41517	0.704666	0	0
scaffold18.1_Cluster17	scaffold18.1|size765975	127432	129867	2.435	1.37453	0	0	0.365301	0.184234	0.366947	0.152777	0
scaffold18.1_Cluster18	scaffold18.1|size765975	176672	179138	2.466	0	0	0.193653	1.3226	0.181918	0.181167	0	0
scaffold18.1_Cluster19	scaffold18.1|size765975	245322	245511	0.189	0	0	1.26336	0	0	0	0	21.7815
scaffold18.1_Cluster20	scaffold18.1|size765975	248222	248395	0.173	91.8966	0	42.7862	0	0	5.16484	0	0
scaffold18.1_Cluster21	scaffold18.1|size765975	293654	294680	1.026	0	0	1.39634	5.20179	0.437241	0.870874	0	1.71959
scaffold18.1_Cluster22	scaffold18.1|size765975	318539	319512	0.973	0	0	0	2.74257	0	0	0	0.604419
scaffold18.1_Cluster23	scaffold18.1|size765975	325716	325836	0.12	20.9186	0	1.98979	22.2377	0	0	0	0
scaffold18.1_Cluster24	scaffold18.1|size765975	327552	329646	2.094	0	0	0	1.41596	0	0.213352	0	0.28085
scaffold18.1_Cluster25	scaffold18.1|size765975	348636	348762	0.126	0	0	0	16.4724	0	0	0	0
scaffold18.1_Cluster26	scaffold18.1|size765975	351722	351836	0.114	0	0	0	0	0	0	0	30.9526
scaffold18.1_Cluster27	scaffold18.1|size765975	406503	407035	0.532	0	0	0	0.557335	0	2.51931	2.79709	5.52725
scaffold18.1_Cluster28	scaffold18.1|size765975	517678	517941	0.263	3.18153	0	0.907888	2.25477	10.2344	6.79481	4.24349	0
scaffold18.1_Cluster29	scaffold18.1|size765975	525422	525457	0.035	0	0	0	76.2435	0	0	0	0
scaffold18.1_Cluster30	scaffold18.1|size765975	536249	537507	1.258	0	0	0	3.77109	0	0.710268	0.887152	7.01231
scaffold18.1_Cluster31	scaffold18.1|size765975	542280	542333	0.053	0	0	0	27.9719	0	0	0	0
scaffold18.1_Cluster32	scaffold18.1|size765975	550609	552311	1.702	0	0	0	0.348416	0	0	0.655721	1.38214
scaffold18.1_Cluster33	scaffold18.1|size765975	563669	569134	5.465	0	0	0.0873831	1.51913	0.0820878	0.572243	0.0680718	3.98164
scaffold18.1_Cluster34	scaffold18.1|size765975	570226	571714	1.488	0	0	0.160467	2.39115	0.60297	0.300241	0	3.55705
scaffold18.1_Cluster35	scaffold18.1|size765975	573322	578234	4.912	0	0	0.145831	3.25959	0	1.18238	0.984561	6.58499
scaffold18.1_Cluster36	scaffold18.1|size765975	589954	590172	0.218	3.83827	0	8.76236	0	0	0	0	0
scaffold18.1_Cluster37	scaffold18.1|size765975	594806	594837	0.031	0	0	0	0	0	14.4116	12.0004	0
scaffold18.1_Cluster38	scaffold18.1|size765975	608182	610620	2.438	0.686417	0	0.587632	0	0	0.183248	0.610357	0.723666
scaffold18.1_Cluster39	scaffold18.1|size765975	615229	615288	0.059	0	0	0	15.0764	0	0	6.3053	19.9356
scaffold18.1_Cluster40	scaffold18.1|size765975	620962	622788	1.826	0	0	0.130764	2.59805	0	0	0	5.79726
scaffold18.1_Cluster41	scaffold18.1|size765975	632467	634806	2.339	0.71547	0	0.102084	0	0.191796	0	0	0.251432
scaffold18.1_Cluster42	scaffold18.1|size765975	700584	701030	0.446	0	0	0	11.3017	1.00585	2.0034	0	5.27443
scaffold29.1_Cluster1	scaffold29.1|size674962	27637	28706	1.069	0	0	0	0.277364	1.67861	10.448	3.132	52.8134
scaffold29.1_Cluster2	scaffold29.1|size674962	72233	73221	0.988	0	0	0.483349	1.50052	0	0	0.376531	1.19048
scaffold29.1_Cluster3	scaffold29.1|size674962	75844	76492	0.648	0	0	0	2.28783	0	0	0	0.907561
scaffold29.1_Cluster4	scaffold29.1|size674962	78223	78688	0.465	16.195	0	2.05397	1.91292	71.3917	12.49	16.8006	1.26473
scaffold29.1_Cluster5	scaffold29.1|size674962	91307	92568	1.261	0	0	0	1.4108	0	0.354289	0	2.33188
scaffold29.1_Cluster6	scaffold29.1|size674962	183591	183900	0.309	0	0	0	4.79777	0	1.44582	0	9.51617
scaffold29.1_Cluster7	scaffold29.1|size674962	280347	281371	1.024	0	0	0	2.60598	0	0	0	2.29726
scaffold29.1_Cluster8	scaffold29.1|size674962	317174	319154	1.98	0.422597	0	0.361779	0	0	0.225636	0	0.59404
scaffold29.1_Cluster9	scaffold29.1|size674962	322849	324591	1.742	0.480334	0	0	0	0	0.256463	0	1.0128
scaffold29.1_Cluster10	scaffold29.1|size674962	326109	329635	3.526	0	0	0.474028	16.2294	0	0.886928	0	5.17047
scaffold29.1_Cluster11	scaffold29.1|size674962	336040	339207	3.167	0	0	0.150789	1.21709	0	0.282134	0	0.92848
scaffold29.1_Cluster12	scaffold29.1|size674962	340336	342758	2.422	0	1.23597	0.394343	0.734523	0	0.553375	0.153597	1.69971
scaffold29.1_Cluster13	scaffold29.1|size674962	354788	357637	2.849	0	0	0.41905	1.45701	0.314924	0.156812	0.261153	1.85781
scaffold29.1_Cluster14	scaffold29.1|size674962	359392	360386	0.994	0	0	0.480431	8.65047	0.451318	3.59564	1.12277	27.2159
scaffold29.1_Cluster15	scaffold29.1|size674962	362806	365765	2.959	0	0	0.0806943	1.80366	0	0.452949	0	2.38499
scaffold29.1_Cluster16	scaffold29.1|size674962	367974	377537	9.563	1.83746	3.75638	1.39824	8.09235	0.328377	1.3548	0.583518	10.2701
scaffold29.1_Cluster17	scaffold29.1|size674962	382043	383327	1.284	59.3018	13.9884	38.308	0	2.79508	2.78354	2.02811	0.916043
scaffold29.1_Cluster18	scaffold29.1|size674962	385446	387205	1.759	0	0	0	0	0.255037	0.253984	0.211491	0
scaffold29.1_Cluster19	scaffold29.1|size674962	396663	396914	0.251	0	0	0	0	0	5.33974	17.7855	0
scaffold29.1_Cluster20	scaffold29.1|size674962	407739	409116	1.377	1.82297	2.17394	0.693608	4.3065	0.325788	1.62222	1.35081	5.97922
scaffold29.1_Cluster21	scaffold29.1|size674962	451426	452516	1.09	0.767654	0	1.53341	0	0.411569	0	1.36518	0
scaffold29.1_Cluster22	scaffold29.1|size674962	464675	464875	0.2	0	14.9676	8.35711	0	0	0	0	0
scaffold29.1_Cluster23	scaffold29.1|size674962	466257	466407	0.15	0	0	0	5.93005	2.99073	2.97839	0	39.2066
scaffold29.1_Cluster24	scaffold29.1|size674962	547291	548756	1.465	0	0	0	1.61913	0	0	0.253933	3.6129
scaffold29.1_Cluster25	scaffold29.1|size674962	621420	621606	0.186	0	0	0	9.56459	0	0	0	0
scaffold31.1_Cluster1	scaffold31.1|size648564	2312	4821	2.509	0	0	0.0951672	0	0	0	0	0.468792
scaffold31.1_Cluster2	scaffold31.1|size648564	35890	38423	2.533	0	0	0	0	0	0.529126	0	1.16088
scaffold31.1_Cluster3	scaffold31.1|size648564	40690	40727	0.037	0	0	0	0	12.1246	72.4473	40.2176	47.6837
scaffold31.1_Cluster4	scaffold31.1|size648564	130921	132501	1.58	0	0	0.151123	3.19021	0.851791	0.282759	0	0.74443
scaffold31.1_Cluster5	scaffold31.1|size648564	138468	138998	0.53	0	0	0	3.91607	0	1.68588	0	4.43849
scaffold31.1_Cluster6	scaffold31.1|size648564	140353	140785	0.432	0	0	0	8.23618	1.03845	1.03416	1.72228	10.8907
scaffold31.1_Cluster7	scaffold31.1|size648564	153347	153479	0.132	76.0675	0	21.7068	0	0	0	2.81828	0
scaffold31.1_Cluster8	scaffold31.1|size648564	156715	158160	1.445	27.2158	29.003	22.1424	4.51422	0.310457	1.85505	2.57448	3.25591
scaffold31.1_Cluster9	scaffold31.1|size648564	216774	217317	0.543	4.62289	0	2.19866	0	0	0.82276	0.685106	1.08306
scaffold31.1_Cluster10	scaffold31.1|size648564	236693	237281	0.588	0	0	0.406079	4.5383	0	0.759793	0	4.00068
scaffold31.1_Cluster11	scaffold31.1|size648564	243140	243373	0.233	0	0	2.04957	0	1.92536	1.91742	1.59662	2.52403
scaffold31.1_Cluster12	scaffold31.1|size648564	270601	271707	1.106	0	0	0	0.268085	0	0	0.672717	1.59521
scaffold31.1_Cluster13	scaffold31.1|size648564	321768	322916	1.148	0	0	1.45594	0.258277	0.390775	0	0.324053	0.512282
scaffold31.1_Cluster14	scaffold31.1|size648564	325344	325375	0.031	26.9917	0	23.1072	0	0	0	36.0012	0
scaffold31.1_Cluster15	scaffold31.1|size648564	406652	407275	0.623	0	0	0.766531	4.75927	0	1.43422	0.597131	1.88796
scaffold31.1_Cluster16	scaffold31.1|size648564	434562	435366	0.804	2.08145	0	2.07888	0	7.81161	3.88969	2.31351	5.12027
scaffold31.1_Cluster17	scaffold31.1|size648564	500306	501167	0.861	0	0	0.554644	0.34437	0	0	2.16035	0
scaffold31.1_Cluster18	scaffold31.1|size648564	543501	544512	1.011	0	0	0.472353	2.05293	0	0	0	0
scaffold31.1_Cluster19	scaffold31.1|size648564	547610	548364	0.754	0	3.97018	0	4.71887	2.37989	2.37007	3.94708	8.5797
scaffold31.1_Cluster20	scaffold31.1|size648564	549697	552090	2.393	0	0	0.0997804	0.991232	0.74987	1.12016	0.310917	1.47455
scaffold31.1_Cluster21	scaffold31.1|size648564	559571	559820	0.249	3.36041	60.1108	0	2.38154	1.80165	5.38263	1.49403	0
scaffold31.1_Cluster22	scaffold31.1|size648564	572601	572973	0.372	0	0	0	5.57934	0	0	0	0
scaffold31.1_Cluster23	scaffold31.1|size648564	573988	574084	0.096	0	0	0	33.9742	9.34604	4.65373	3.87513	12.2521
scaffold31.1_Cluster24	scaffold31.1|size648564	601012	603042	2.03	0	0	0	0.730301	0.22099	1.76062	0.183257	2.89704
scaffold31.1_Cluster25	scaffold31.1|size648564	614313	614473	0.16	0	0	0	9.2657	0	0	0	11.0269
scaffold31.1_Cluster26	scaffold31.1|size648564	616565	616792	0.227	0	0	0	15.6741	0	3.9362	0	7.77224
scaffold31.1_Cluster27	scaffold31.1|size648564	626087	627116	1.029	0	0	0	0.864438	0	0	0	2.2861
scaffold31.1_Cluster28	scaffold31.1|size648564	638829	639940	1.111	0	0	0.214918	1.06752	0.403789	1.20637	0	4.23474
scaffold31.1_Cluster29	scaffold31.1|size648564	641596	642276	0.68	2.46101	0	0	0	1.31944	1.314	2.18831	0
scaffold36.1_Cluster1	scaffold36.1|size631859	4311	4920	0.609	2.74792	0	0.784153	0	0	0	1.83257	0.96568
scaffold36.1_Cluster2	scaffold36.1|size631859	6302	6966	0.664	1.26015	0	0.7192	0	0.675617	0	0.56026	0
scaffold36.1_Cluster3	scaffold36.1|size631859	96410	97562	1.152	0	0	0	1.02952	3.11535	8.53185	1.93756	26.0356
scaffold36.1_Cluster4	scaffold36.1|size631859	125589	128165	2.576	0	1.16208	0.278076	2.76244	0.348299	0.867155	0.722074	3.19619
scaffold36.1_Cluster5	scaffold36.1|size631859	199983	200952	0.969	1.72702	0	2.95696	0.305988	0.925923	0	1.15174	0
scaffold36.1_Cluster6	scaffold36.1|size631859	208882	208994	0.112	22.4127	26.7278	12.7915	0	36.049	47.867	6.64308	0
scaffold36.1_Cluster7	scaffold36.1|size631859	405047	408372	3.325	0	0	0.0718119	1.3376	0.13492	0.134363	0.223767	1.06123
scaffold36.1_Cluster8	scaffold36.1|size631859	410051	410457	0.406	0	0	0	1.4606	0	0	0	7.2426
scaffold36.1_Cluster9	scaffold36.1|size631859	415899	416834	0.935	0	0	0	3.80538	0	0	0	2.51593
scaffold26.1_Cluster1	scaffold26.1|size679094	9725	10101	0.376	0	0	0	3.94285	0	0	0	0
scaffold26.1_Cluster2	scaffold26.1|size679094	87232	88553	1.321	0	0	0	1.34672	0	0	0	0
scaffold26.1_Cluster3	scaffold26.1|size679094	94286	95138	0.852	0	0	0	2.08804	0	0	0	0.690257
scaffold26.1_Cluster4	scaffold26.1|size679094	109058	110081	1.023	0	2.92622	0.933624	4.92721	0	0.873428	1.09095	3.44926
scaffold26.1_Cluster5	scaffold26.1|size679094	127975	128081	0.106	0	0	2.25259	19.5803	0	12.6441	14.0382	55.4811
scaffold26.1_Cluster6	scaffold26.1|size679094	129719	129870	0.151	0	0	0	0	2.97093	5.91733	0	15.5788
scaffold26.1_Cluster7	scaffold26.1|size679094	162753	165964	3.211	0	0	0.0743614	0.461698	0	1.11307	0.231711	4.39564
scaffold26.1_Cluster8	scaffold26.1|size679094	167763	168352	0.589	0	0	0	3.5238	0	0.758503	0	3.99388
scaffold26.1_Cluster9	scaffold26.1|size679094	186624	187493	0.869	0	0	0	7.84759	0	0	0	2.03026
scaffold26.1_Cluster10	scaffold26.1|size679094	195474	195931	0.457	1.83095	0	0	0	0.981641	0	0.814032	0
scaffold26.1_Cluster11	scaffold26.1|size679094	216745	216980	0.235	0	0	0	2.52342	0	0	0	5.0051
scaffold26.1_Cluster12	scaffold26.1|size679094	329966	330620	0.654	0	0	0	2.7202	0	1.36623	0	6.29464
scaffold26.1_Cluster13	scaffold26.1|size679094	339609	341465	1.856	0	0	0.2573	0.95852	0.241708	0	0.200438	0.950592
scaffold26.1_Cluster14	scaffold26.1|size679094	354129	365469	11.34	0.0737868	0	0.0421119	1.75182	0.23736	0.70914	0.0328053	3.6821
scaffold26.1_Cluster15	scaffold26.1|size679094	369819	372742	2.923	0	0	0	0.405751	0.306952	0	0.254542	3.82275
scaffold26.1_Cluster16	scaffold26.1|size679094	375246	377558	2.312	0.361913	0	0.206552	1.79543	0	0.386469	0.160905	8.90289
scaffold26.1_Cluster17	scaffold26.1|size679094	379237	382215	2.978	0	0	0.240538	0.896078	0	0	0.624601	0.592444
scaffold26.1_Cluster18	scaffold26.1|size679094	383373	384630	1.257	0	0	0	1.65117	0	0.355416	0	2.80716
scaffold26.1_Cluster19	scaffold26.1|size679094	386214	387461	1.247	0	0	0	2.6155	1.07925	0	0	4.2445
scaffold26.1_Cluster20	scaffold26.1|size679094	389619	392077	2.458	0	0	0	3.4982	0	1.09054	0.302695	5.74222
scaffold26.1_Cluster21	scaffold26.1|size679094	393097	395510	2.413	0	0	0.197907	10.8132	0	0.555439	0.15417	3.89954
scaffold26.1_Cluster22	scaffold26.1|size679094	406635	410864	4.229	0.197858	0	0.338767	3.5757	0.424318	0.316925	0.263901	5.28441
scaffold26.1_Cluster23	scaffold26.1|size679094	433643	435028	1.385	1.20829	0	0.517201	1.07041	0.323906	0	1.34301	0.849241
scaffold26.1_Cluster24	scaffold26.1|size679094	447879	448927	1.048	0	0	0	0	0	0	0	5.61163
scaffold26.1_Cluster25	scaffold26.1|size679094	450612	450708	0.096	0	0	0	0	0	0	0	67.3864
scaffold26.1_Cluster26	scaffold26.1|size679094	476885	478390	1.505	0	0	0	0	2.08656	1.48425	0.494369	0
scaffold26.1_Cluster27	scaffold26.1|size679094	524001	526907	2.906	0.287936	1.03012	0.164332	1.6325	0.154374	0.307473	0	0
scaffold26.1_Cluster28	scaffold26.1|size679094	528744	531668	2.924	0	0	0	3.5491	0	0	0	0
scaffold26.1_Cluster29	scaffold26.1|size679094	543515	543622	0.107	0	0	0	22.1684	0	0	0	0
scaffold26.1_Cluster30	scaffold26.1|size679094	552691	554387	1.696	0	0	0	0.524473	0	0.263419	0.219347	3.46757
scaffold26.1_Cluster31	scaffold26.1|size679094	558965	559185	0.22	0	0	0	17.5206	2.03914	2.03072	0	5.34636
scaffold26.1_Cluster32	scaffold26.1|size679094	560565	560699	0.134	0	0	0	6.63811	0	0	0	13.1664
scaffold26.1_Cluster33	scaffold26.1|size679094	564355	566023	1.668	0	0	0	2.48863	0	1.07136	0.223029	1.41031
scaffold26.1_Cluster34	scaffold26.1|size679094	568211	568267	0.056	0	0	0	15.8841	0	0	0	10.5018
scaffold26.1_Cluster35	scaffold26.1|size679094	569377	569529	0.152	0	0	0	1.95067	0	0	2.44745	11.6072
scaffold26.1_Cluster36	scaffold26.1|size679094	573872	573903	0.031	0	0	0	105.21	0	0	0	0
scaffold26.1_Cluster37	scaffold26.1|size679094	575977	584880	8.903	4.69922	2.01742	12.2297	16.0524	14.7135	14.1008	25.071	15.7214
scaffold26.1_Cluster38	scaffold26.1|size679094	596930	598285	1.355	0	0	0	1.53175	0	0	0	0.868043
scaffold26.1_Cluster39	scaffold26.1|size679094	602044	602541	0.497	0	0	0	8.35218	0	0	0	0
scaffold26.1_Cluster40	scaffold26.1|size679094	622964	623854	0.89	0	0	0.268286	1.33259	0	0.501976	0	1.32157
scaffold26.1_Cluster41	scaffold26.1|size679094	636669	636831	0.162	0	0	0	16.4724	0	0	0	0
scaffold26.1_Cluster42	scaffold26.1|size679094	638452	638617	0.165	0	0	1.44712	10.7819	0	0	0	0
scaffold26.1_Cluster43	scaffold26.1|size679094	656937	656977	0.04	0	0	0	0	0	0	9.30031	0
scaffold26.1_Cluster44	scaffold26.1|size679094	658135	658165	0.03	0	0	0	88.9507	0	0	0	39.2066
scaffold26.1_Cluster45	scaffold26.1|size679094	662844	662874	0.03	0	0	0	49.4171	0	0	0	19.6033
scaffold26.1_Cluster46	scaffold26.1|size679094	669399	669505	0.106	0	0	0	19.5803	0	0	0	0
scaffold25.1_Cluster1	scaffold25.1|size680961	1635	2811	1.176	0	0	0.406079	0	0.762942	0	0.316337	0
scaffold25.1_Cluster2	scaffold25.1|size680961	3892	4427	0.535	0	0	0.892615	0.55421	0	0	0	4.397
scaffold25.1_Cluster3	scaffold25.1|size680961	7624	8558	0.934	0.89587	0	0	0.634909	1.92124	0.956656	0	1.25931
scaffold25.1_Cluster4	scaffold25.1|size680961	46295	47359	1.064	0	0	0.224412	1.11467	0	1.67954	1.39854	1.65817
scaffold25.1_Cluster5	scaffold25.1|size680961	69597	72905	3.308	0.758835	0	0.0721809	0.179264	0.135614	0.270108	0	0.711124
scaffold25.1_Cluster6	scaffold25.1|size680961	76612	77400	0.788	0	0	0	1.88136	1.1386	5.66952	1.41629	3.73159
scaffold25.1_Cluster7	scaffold25.1|size680961	79018	80251	1.233	0	0	0	0.480945	0.363836	0.362335	0	0
scaffold25.1_Cluster8	scaffold25.1|size680961	82222	82548	0.326	0	0	1.46487	7.27613	0	1.37042	2.28229	0
scaffold25.1_Cluster9	scaffold25.1|size680961	127230	129542	2.312	0.361913	0	0.103276	0.641225	0	0.386469	0	0.254368
scaffold25.1_Cluster10	scaffold25.1|size680961	138611	141960	3.349	0.249848	0	0.213892	0	0.40186	0.133401	0.222163	0
scaffold25.1_Cluster11	scaffold25.1|size680961	163716	163932	0.216	0	41.5767	6.63262	0	18.6921	6.20498	1.72228	0
scaffold25.1_Cluster12	scaffold25.1|size680961	171198	172666	1.468	2.27995	0	0.813264	0.403954	0	0.608663	0.760243	0
scaffold25.1_Cluster13	scaffold25.1|size680961	198537	200084	1.547	0	0	0	0	0	0	0.240473	0
scaffold25.1_Cluster14	scaffold25.1|size680961	244528	244945	0.417	24.0789	43.0722	15.4602	0.711037	0	0	0	0
scaffold25.1_Cluster15	scaffold25.1|size680961	247694	250977	3.283	0	0	0.145461	2.25786	1.22982	1.63299	1.24646	6.62799
scaffold25.1_Cluster16	scaffold25.1|size680961	252541	253268	0.727	0	0	0.656876	1.63137	0.61707	2.45809	1.02342	4.85364
scaffold25.1_Cluster17	scaffold25.1|size680961	262802	264075	1.273	0.6573	0	0.187568	11.8787	0	0.701899	0.584466	10.1635
scaffold25.1_Cluster18	scaffold25.1|size680961	269093	269975	0.882	0	0	0.270719	0	0	0.506529	0	1.33356
scaffold25.1_Cluster19	scaffold25.1|size680961	307975	308016	0.041	0	0	0	0	0	21.7931	0	71.7194
scaffold25.1_Cluster20	scaffold25.1|size680961	323506	324198	0.692	0	0	0	0	0	0.645605	0	0
scaffold25.1_Cluster21	scaffold25.1|size680961	327716	329003	1.287	0	0	0.371056	0.230383	1.39428	0.347132	0.867162	0.913907
scaffold25.1_Cluster22	scaffold25.1|size680961	355077	358221	3.144	0	0	0.151892	1.226	0.142688	0.142099	0.236649	2.99287
scaffold25.1_Cluster23	scaffold25.1|size680961	375392	376846	1.454	0.575476	0	0.164219	0	1.23414	0.307262	2.04684	0
scaffold25.1_Cluster24	scaffold25.1|size680961	397161	398534	1.373	0	0	0	1.94357	0	1.30155	0.270949	5.13998
scaffold25.1_Cluster25	scaffold25.1|size680961	404713	404746	0.033	278.914	90.7127	36.1779	8.98492	27.1885	0	11.2731	0
scaffold25.1_Cluster26	scaffold25.1|size680961	476542	476839	0.297	0	10.0792	0	2.99497	1.51047	0	1.25257	0
scaffold25.1_Cluster27	scaffold25.1|size680961	498597	499565	0.968	0	0	0.246668	0	0	0.461527	0	0
scaffold25.1_Cluster28	scaffold25.1|size680961	507526	507558	0.032	0	0	0	37.0628	0	0	0	0
scaffold25.1_Cluster29	scaffold25.1|size680961	551464	552092	0.628	5.32957	9.5335	4.94278	0.944275	0	2.1342	2.96188	0
scaffold25.1_Cluster30	scaffold25.1|size680961	563207	565047	1.84	0	0	0	3.54514	0	0	0	2.55695
scaffold25.1_Cluster31	scaffold25.1|size680961	639584	642668	3.084	0	0	0	0	0.290927	0.289727	0	0.190694
scaffold32.1_Cluster1	scaffold32.1|size646435	126	921	0.795	0	0	0	1.86479	0	3.93372	0	2.21924
scaffold32.1_Cluster2	scaffold32.1|size646435	13625	15236	1.611	0	0	0.148215	0.552146	0.278467	2.49586	0.923681	23.7284
scaffold32.1_Cluster3	scaffold32.1|size646435	22620	23961	1.341	0	0	0	1.32663	0	0.666306	0.277414	0
scaffold32.1_Cluster4	scaffold32.1|size646435	90707	90929	0.222	0	0	2.15112	9.34917	0	0	1.67573	21.1928
scaffold32.1_Cluster5	scaffold32.1|size646435	126606	127136	0.53	0	0	0	2.79719	0	0	0	3.32886
scaffold32.1_Cluster6	scaffold32.1|size646435	172537	173516	0.979	0.854691	3.05773	0.731689	0	0	0.912683	0.379992	0
scaffold32.1_Cluster7	scaffold32.1|size646435	209101	209962	0.861	0.971826	0	1.38661	0	0.521033	0	0	0
scaffold32.1_Cluster8	scaffold32.1|size646435	224122	227044	2.922	1.71816	1.02448	1.30746	0.507362	1.84234	3.97526	5.21989	0.805064
scaffold32.1_Cluster9	scaffold32.1|size646435	241439	241895	0.456	0	0	0	0.650224	0	0.979733	0	14.1866
scaffold32.1_Cluster10	scaffold32.1|size646435	252672	253969	1.297	0	0	0.184097	2.97188	0	0.68891	0	4.5343
scaffold32.1_Cluster11	scaffold32.1|size646435	265099	267645	2.546	0	0	0.562705	1.74687	0	0.701899	0	0.23099
scaffold32.1_Cluster12	scaffold32.1|size646435	269003	269953	0.95	0	0	0	0.312108	0	0	0	3.09526
scaffold32.1_Cluster13	scaffold32.1|size646435	289076	290144	1.068	0	0	0	0	0.420047	0	0.696653	9.36113
scaffold32.1_Cluster14	scaffold32.1|size646435	291155	291559	0.404	0	0	0	2.93567	2.22084	4.42335	2.76247	7.27846
scaffold32.1_Cluster15	scaffold32.1|size646435	293334	296173	2.839	0.589463	0	0	0	0	0.786824	0.262073	5.8002
scaffold32.1_Cluster16	scaffold32.1|size646435	297563	298853	1.29	0	0	0	0.229847	0.347759	3.46324	1.44191	19.1474
scaffold32.1_Cluster17	scaffold32.1|size646435	302371	304227	1.856	0	0	0	0	0.483416	0.481421	0	2.85177
scaffold32.1_Cluster18	scaffold32.1|size646435	307179	308221	1.042	0	0	0	0.284551	0	0.857502	0	5.64395
scaffold32.1_Cluster19	scaffold32.1|size646435	313226	313524	0.298	0	0	0.801257	1.98995	0	2.99838	0	5.92046
scaffold32.1_Cluster20	scaffold32.1|size646435	385464	389704	4.24	0.39469	0.706019	0.281574	0.279719	2.11608	1.47515	0.965127	0.277405
scaffold32.1_Cluster21	scaffold32.1|size646435	435606	436398	0.792	0	0	0	0.748743	2.83213	11.2818	3.7577	23.019
scaffold32.1_Cluster22	scaffold32.1|size646435	449490	451706	2.216	0	0	0.10775	0.133801	0	0	0	0
scaffold32.1_Cluster23	scaffold32.1|size646435	467109	467735	0.626	0	0	0.762858	0.473646	1.43326	0.713672	0	0.939456
scaffold32.1_Cluster24	scaffold32.1|size646435	496454	496490	0.036	0	0	0	16.4724	0	0	0	0
scaffold32.1_Cluster25	scaffold32.1|size646435	509734	509832	0.098	17.0764	0	4.87295	0	0	0	0	0
scaffold32.1_Cluster26	scaffold32.1|size646435	552270	553747	1.477	0	0	0	0.802985	7.28953	2.41982	4.02993	2.7872
scaffold24.1_Cluster1	scaffold24.1|size681628	18509	20842	2.333	0	0	0	0	0	0.382991	0.95674	1.26039
scaffold24.1_Cluster2	scaffold24.1|size681628	33460	36466	3.006	0	0	0	0.591821	0.447714	5.3504	2.10386	12.3254
scaffold24.1_Cluster3	scaffold24.1|size681628	102925	102958	0.033	0	0	0	0	95.1596	40.6144	56.3655	17.8212
scaffold24.1_Cluster4	scaffold24.1|size681628	120653	121461	0.808	1.03557	0	0	1.83479	0	0.552919	0	0.727846
scaffold24.1_Cluster5	scaffold24.1|size681628	122842	126429	3.587	0	0	0	0.743942	16.8838	9.21665	7.05237	33.2825
scaffold24.1_Cluster6	scaffold24.1|size681628	127631	128750	1.119	0	0	0.213382	0.264971	1.20271	6.38797	4.98676	7.35781
scaffold24.1_Cluster7	scaffold24.1|size681628	144017	145590	1.573	0.53194	0	0	1.50796	0	0.85205	0.709496	0.747742
scaffold24.1_Cluster8	scaffold24.1|size681628	148269	149873	1.604	0	0	0.148862	0	0.559364	0.557055	0.231928	0.366645
scaffold24.1_Cluster9	scaffold24.1|size681628	161224	163142	1.918	1.30877	3.1215	2.61432	4.79227	4.444	3.02808	3.49125	3.06621
scaffold24.1_Cluster10	scaffold24.1|size681628	188539	189037	0.498	1.68021	0	0	2.97693	0	0	0	0
scaffold24.1_Cluster11	scaffold24.1|size681628	191242	194206	2.964	0	1.00996	1.04726	34.3118	2.27029	12.3597	4.8949	58.5322
scaffold24.1_Cluster12	scaffold24.1|size681628	258897	259303	0.406	0	0	0.588114	4.38181	1.10495	0	0	8.69112
scaffold24.1_Cluster13	scaffold24.1|size681628	278369	280726	2.357	0	0	0	0	1.90331	10.425	6.78682	22.7056
scaffold24.1_Cluster14	scaffold24.1|size681628	281829	286491	4.662	0	0	0	1.1448	2.02076	3.06655	2.07472	5.29819
scaffold24.1_Cluster15	scaffold24.1|size681628	342500	342930	0.43	0	0	2.22116	0	7.30295	0	0.865145	0
scaffold24.1_Cluster16	scaffold24.1|size681628	498586	499984	1.398	0	0	0	1.27254	0	0	0	0.420672
scaffold24.1_Cluster17	scaffold24.1|size681628	581601	581631	0.03	0	0	55.714	0	0	0	0	0
scaffold24.1_Cluster18	scaffold24.1|size681628	598365	599137	0.772	0	0	0	2.30442	0	1.15741	0.481881	2.28536
scaffold24.1_Cluster19	scaffold24.1|size681628	624481	625627	1.146	1.46028	0	6.45899	5.17456	0	0.389842	1.29847	2.56588
scaffold24.1_Cluster20	scaffold24.1|size681628	654817	655511	0.694	8.43976	0	5.50489	0.854474	11.6354	6.43744	22.5137	0.847405
scaffold24.1_Cluster21	scaffold24.1|size681628	658563	658698	0.135	61.9809	88.6969	68.9793	10.9816	69.7837	36.4025	41.3347	8.71258
scaffold39.1_Cluster1	scaffold39.1|size627094	20985	22099	1.114	0.751115	0	1.71472	1.3308	0	0	0.667886	0
scaffold39.1_Cluster2	scaffold39.1|size627094	51197	51227	0.03	0	0	0	0	149.537	0	0	0
scaffold39.1_Cluster3	scaffold39.1|size627094	106224	108008	1.784	4.22123	0	2.00763	0.332402	1.00585	0.250425	0.834109	0
scaffold39.1_Cluster4	scaffold39.1|size627094	109610	109640	0.03	111.566	0	127.346	0	0	0	0	0
scaffold39.1_Cluster5	scaffold39.1|size627094	112890	112921	0.031	0	0	0	0	159.184	14.4116	12.0004	0
scaffold39.1_Cluster6	scaffold39.1|size627094	122976	124790	1.814	0	0	0	2.12488	0	0.985134	0	3.242
scaffold39.1_Cluster7	scaffold39.1|size627094	126663	126995	0.332	25.2031	9.01662	34.5216	1.78616	4.0537	2.69132	7.84364	1.77138
scaffold39.1_Cluster8	scaffold39.1|size627094	149185	149830	0.645	1.29727	0	0.370193	0.919387	0.695519	0.692649	0.576764	1.82356
scaffold39.1_Cluster9	scaffold39.1|size627094	240462	240493	0.031	0	0	0	19.1292	0	28.8231	0	94.8547
scaffold39.1_Cluster10	scaffold39.1|size627094	256486	256529	0.043	19.4591	69.6167	49.976	0	0	0	0	0
scaffold39.1_Cluster11	scaffold39.1|size627094	396232	396264	0.032	104.593	0	52.2319	0	28.0381	0	46.5016	0
scaffold39.1_Cluster12	scaffold39.1|size627094	397708	398508	0.8	0	0	0.596936	0	4.4861	0	0.465016	0
scaffold39.1_Cluster13	scaffold39.1|size627094	401931	403163	1.232	2.03752	0	2.51954	0	0.364131	0	0.603916	0
scaffold39.1_Cluster14	scaffold39.1|size627094	418005	419505	1.5	0	0	0.159183	1.58135	0	0	0	1.1762
scaffold39.1_Cluster15	scaffold39.1|size627094	444326	444614	0.288	37.7696	0	57.2064	4.11809	23.3651	15.5124	16.7922	0
scaffold39.1_Cluster16	scaffold39.1|size627094	577001	577122	0.121	0	0	0	2.45043	14.8301	3.69222	6.14897	0
scaffold35.1_Cluster1	scaffold35.1|size636448	13924	14352	0.428	0	0	0	3.46381	0	3.13148	0	0
scaffold35.1_Cluster2	scaffold35.1|size636448	57823	57853	0.03	0	0	0	0	89.7219	14.8919	124.004	0
scaffold35.1_Cluster3	scaffold35.1|size636448	106554	106974	0.42	0	0	6.25362	3.52979	0	0	0.885744	0
scaffold35.1_Cluster4	scaffold35.1|size636448	266997	267345	0.348	0	0	0	1.70404	3.86733	2.56758	3.207	0
scaffold35.1_Cluster5	scaffold35.1|size636448	279314	281317	2.003	0.417745	0	0.834459	12.7305	0.223969	2.89958	0.185728	5.57858
scaffold35.1_Cluster6	scaffold35.1|size636448	287910	289831	1.921	4.79134	1.55831	16.5315	1.85217	3.97	2.55822	2.71118	3.06142
scaffold35.1_Cluster7	scaffold35.1|size636448	294108	295096	0.988	0	0	1.9334	13.2046	2.72435	0.904369	5.64796	7.14291
scaffold35.1_Cluster8	scaffold35.1|size636448	302486	304255	1.769	1.41901	0	0.269954	7.54246	1.01438	0.757646	0.420591	4.65426
scaffold35.1_Cluster9	scaffold35.1|size636448	307879	309053	1.174	1.42546	0	2.23724	8.58695	0.764241	1.14163	4.75314	11.5215
scaffold35.1_Cluster10	scaffold35.1|size636448	328379	329182	0.803	1.04202	0	1.48676	9.96957	1.676	1.11272	0.463278	7.32378
scaffold35.1_Cluster11	scaffold35.1|size636448	335754	336721	0.967	1.73059	0	1.72846	18.3972	0.927838	4.15804	1.15412	11.5552
scaffold35.1_Cluster12	scaffold35.1|size636448	339490	341100	1.61	0	0	0	0.920815	0	0	0	0
scaffold35.1_Cluster13	scaffold35.1|size636448	343996	345836	1.84	0.909503	0	1.94653	6.92913	0.975239	2.91364	1.41526	8.94934
scaffold35.1_Cluster14	scaffold35.1|size636448	347444	348861	1.417	0	0	0	1.25548	0	0.315285	0	0.415031
scaffold35.1_Cluster15	scaffold35.1|size636448	354374	354495	0.121	0	0	0	0	0	0	0	34.0223
scaffold35.1_Cluster16	scaffold35.1|size636448	370619	370650	0.031	0	0	0	95.6459	0	0	0	0
scaffold35.1_Cluster17	scaffold35.1|size636448	400853	401432	0.579	0	0	0	4.09675	0	0	0	2.03143
scaffold35.1_Cluster18	scaffold35.1|size636448	461789	462897	1.108	0	2.70173	0.646501	0.535203	0	0	0	0
scaffold35.1_Cluster19	scaffold35.1|size636448	529382	532079	2.697	1.241	0	0.0885333	0	0	0	0	0
scaffold35.1_Cluster20	scaffold35.1|size636448	577515	582092	4.577	0.182815	0	0.260842	2.7208	0	0.878485	0.0812787	3.59772
scaffold35.1_Cluster21	scaffold35.1|size636448	600296	602176	1.88	0	0	0	0	0	0	0	1.56409
scaffold35.1_Cluster22	scaffold35.1|size636448	616861	617818	0.957	0	0	0.249503	0.61965	0.468767	0	0	1.84357
scaffold35.1_Cluster23	scaffold35.1|size636448	623342	623804	0.462	0	0	4.65145	0	0	0	3.22089	0
scaffold35.1_Cluster24	scaffold35.1|size636448	631165	631557	0.392	2.13455	0	0.609118	0.756383	5.72206	1.13969	0	4.50076
scaffold35.1_Cluster25	scaffold35.1|size636448	632786	633304	0.518	9.692	5.77899	4.60955	1.1448	3.46417	6.89974	8.61805	2.27065
scaffold35.1_Cluster26	scaffold35.1|size636448	635503	635962	0.459	0	0	0	1.93792	0	0	0	5.12505
scaffold33.1_Cluster1	scaffold33.1|size642446	3831	4689	0.858	0	0	0	0.345574	0.522855	1.04139	2.60149	0
scaffold33.1_Cluster2	scaffold33.1|size642446	54391	54913	0.522	3.20591	0	0.457422	0	0	0	1.42534	1.12663
scaffold33.1_Cluster3	scaffold33.1|size642446	86788	86949	0.161	0	0	4.44921	1.84163	0	2.7749	2.31064	3.65279
scaffold33.1_Cluster4	scaffold33.1|size642446	131833	131936	0.103	0	0	2.3182	8.63599	0	4.33746	0	5.7097
scaffold33.1_Cluster5	scaffold33.1|size642446	179729	183128	3.399	0	0	0.0702484	0.174464	0.263966	0	0.109448	2.24928
scaffold33.1_Cluster6	scaffold33.1|size642446	220685	221528	0.843	0	0	0	5.27584	0.532159	3.17978	2.20648	18.8359
scaffold33.1_Cluster7	scaffold33.1|size642446	274707	276474	1.767	0	0	0	1.1746	0	0.252834	0	0
scaffold33.1_Cluster8	scaffold33.1|size642446	285273	286076	0.803	0	0	0	42.463	0	1.11272	0.463278	2.19713
scaffold33.1_Cluster9	scaffold33.1|size642446	290058	290884	0.826	0	0	0.578146	0	0.543111	1.08174	0	0
scaffold33.1_Cluster10	scaffold33.1|size642446	300538	303640	3.102	0	0	0.0769744	0.286753	0	0	0	0.379174
scaffold33.1_Cluster11	scaffold33.1|size642446	320624	321222	0.598	0	0	0	0.991647	1.50037	0	0	4.91722
scaffold33.1_Cluster12	scaffold33.1|size642446	322494	323639	1.145	0	0	0	1.29477	0	0	0	1.54087
scaffold33.1_Cluster13	scaffold33.1|size642446	326230	326411	0.181	18.4915	0	26.3839	0	0	0	0	0
scaffold33.1_Cluster14	scaffold33.1|size642446	333344	338478	5.134	0.162981	0.583077	0.372068	4.56246	0.17476	0.435098	0.507224	2.63465
scaffold33.1_Cluster15	scaffold33.1|size642446	348059	353351	5.292	0	0	0.902398	5.04256	0.0847713	1.68843	0.210891	4.88971
scaffold33.1_Cluster16	scaffold33.1|size642446	363494	364478	0.984	0	0	0	2.71191	0	0	0	0
scaffold33.1_Cluster17	scaffold33.1|size642446	365505	368614	3.109	0	0	0.076801	2.7657	0.144294	0.287397	0.598283	1.8916
scaffold33.1_Cluster18	scaffold33.1|size642446	369670	371657	1.987	0	0	0.360505	3.13364	0.225772	0	0	1.18389
scaffold33.1_Cluster19	scaffold33.1|size642446	374576	376813	2.237	0	0	0.213477	7.28995	0.200541	0.399426	0.332599	2.36607
scaffold33.1_Cluster20	scaffold33.1|size642446	377907	379626	1.719	0	1.74143	0.833419	1.55237	0	0.519789	0	0.342117
scaffold33.1_Cluster21	scaffold33.1|size642446	382238	384089	1.851	0	0	0.51599	4.96573	0	1.2068	0	0.953159
scaffold33.1_Cluster22	scaffold33.1|size642446	385660	389444	3.784	0	0	0.189303	3.29099	0.474217	0.23613	0	2.79751
scaffold33.1_Cluster23	scaffold33.1|size642446	395710	396520	0.81	0	0	0.294783	2.56237	1.10768	1.10311	0	0.726049
scaffold33.1_Cluster24	scaffold33.1|size642446	397750	400224	2.474	0	0	0.386054	4.67405	0	0.722326	0.300738	2.13941
scaffold33.1_Cluster25	scaffold33.1|size642446	401499	402834	1.335	0	0	0.178857	4.44198	0	1.00395	0	0.881048
scaffold33.1_Cluster26	scaffold33.1|size642446	491929	493646	1.717	0	0	0	0	1.0451	0.260197	0.216664	0.342516
scaffold33.1_Cluster27	scaffold33.1|size642446	510116	514590	4.474	35.1604	79.622	33.1424	24.1894	7.1192	15.5776	3.49229	8.41269
scaffold33.1_Cluster28	scaffold33.1|size642446	533981	534544	0.563	0	0	0	0	3.18728	2.3806	0	0
scaffold33.1_Cluster29	scaffold33.1|size642446	552015	553281	1.266	0	0	0	0	0	0.70578	0	0
scaffold33.1_Cluster30	scaffold33.1|size642446	557692	558985	1.293	0	2.31517	0.184667	0.458627	0	1.38208	1.15085	0.454833
scaffold33.1_Cluster31	scaffold33.1|size642446	600771	600971	0.2	25.1023	0	8.35711	0	0	0	0	0
scaffold22.1_Cluster1	scaffold22.1|size717809	303	1218	0.915	0	0	0	0.972139	0	0.976521	0	0.642732
scaffold22.1_Cluster2	scaffold22.1|size717809	12949	13954	1.005	0	0	0	0	0	0	0	3.51104
scaffold22.1_Cluster3	scaffold22.1|size717809	18117	20584	2.467	0	1.21342	0.871086	8.77368	0.181844	3.44078	0.301591	11.2042
scaffold22.1_Cluster4	scaffold22.1|size717809	29588	29633	0.045	18.5943	0	0	59.3005	0	0	0	0
scaffold22.1_Cluster5	scaffold22.1|size717809	39414	42176	2.762	0	0	0.259349	8.80275	0.324844	3.07328	1.3469	14.0531
scaffold22.1_Cluster6	scaffold22.1|size717809	79210	81100	1.89	0	0	0	0.15688	0.474719	0.23638	0.393664	0.933491
scaffold22.1_Cluster7	scaffold22.1|size717809	91722	92344	0.622	0	0	0	3.81353	0	2.87304	0	8.50948
scaffold22.1_Cluster8	scaffold22.1|size717809	99583	101716	2.133	0	0	0	3.47518	0	2.30396	0	11.0286
scaffold22.1_Cluster9	scaffold22.1|size717809	147773	151927	4.154	1.61144	2.16191	1.66694	10.1356	0.755962	1.82833	1.34333	8.06973
scaffold22.1_Cluster10	scaffold22.1|size717809	169223	169770	0.547	0	0	1.30955	2.16821	0	0	0	1.07514
scaffold22.1_Cluster11	scaffold22.1|size717809	183595	184039	0.444	0	0	0.53778	2.00339	0	1.00621	5.86506	0
scaffold22.1_Cluster12	scaffold22.1|size717809	201800	202276	0.476	0	0	0	1.86871	0	0	0	3.70651
scaffold22.1_Cluster13	scaffold22.1|size717809	223057	226528	3.471	1.4464	0.862437	0.687913	1.28134	0.51698	3.34651	1.60766	8.81048
scaffold22.1_Cluster14	scaffold22.1|size717809	229730	230658	0.928	1.80332	0	0.7719	0.639014	0.966831	0	0.400875	0
scaffold22.1_Cluster15	scaffold22.1|size717809	247945	250098	2.153	4.27504	0	1.88535	1.37716	1.87528	2.49006	1.3823	0.546307
scaffold22.1_Cluster16	scaffold22.1|size717809	317539	321956	4.417	0	0	0.108116	1.74532	0.203129	0.809162	0.421114	5.05949
scaffold22.1_Cluster17	scaffold22.1|size717809	353203	356443	3.24	0	0	0.147392	0.274539	0	0.275777	0.114819	0.907561
scaffold22.1_Cluster18	scaffold22.1|size717809	357694	358978	1.284	0	0	0.557884	8.31315	0	1.04383	0	8.7024
scaffold22.1_Cluster19	scaffold22.1|size717809	359980	361517	1.537	0.5444	0	0.466053	7.9093	0	1.74401	0	5.35679
scaffold22.1_Cluster20	scaffold22.1|size717809	410192	414147	3.955	2.32722	3.02758	2.6564	8.47149	3.40286	1.46849	5.8318	3.71744
scaffold22.1_Cluster21	scaffold22.1|size717809	416675	417030	0.355	0	8.43245	0	4.17609	0	3.77542	0	4.96985
scaffold22.1_Cluster22	scaffold22.1|size717809	421448	422207	0.759	0	0	0	0	1.77316	1.76584	0.490135	0
scaffold22.1_Cluster23	scaffold22.1|size717809	428087	428667	0.58	0	0	0.41168	1.02242	0	0	1.2828	4.05586
scaffold22.1_Cluster24	scaffold22.1|size717809	449508	451014	1.506	0	0	0	0	1.78729	0.889957	0.988081	2.73353
scaffold22.1_Cluster25	scaffold22.1|size717809	502231	503504	1.273	0	0	0.187568	14.2079	0.704807	6.66804	0.584466	13.3974
scaffold22.1_Cluster26	scaffold22.1|size717809	587642	589258	1.616	0	0	0.147756	2.56871	0	1.10584	0	2.18354
scaffold22.1_Cluster27	scaffold22.1|size717809	657503	660165	2.662	0.314328	0	0.0896974	1.78213	0	0	0	0
scaffold22.1_Cluster28	scaffold22.1|size717809	670203	671043	0.84	0	0	0	3.88277	0	0.531855	0	2.10035
scaffold37.1_Cluster1	scaffold37.1|size628251	5337	6301	0.964	0	0	0.743074	0.922725	0	0	0.385905	3.05031
scaffold37.1_Cluster2	scaffold37.1|size628251	89623	89693	0.07	3514.32	1582.29	2773.19	59.3005	942.08	363.789	834.371	58.8099
scaffold37.1_Cluster3	scaffold37.1|size628251	127916	128782	0.866	0	0	0	0	0	0	0	1.3582
scaffold37.1_Cluster4	scaffold37.1|size628251	148705	150304	1.599	0	0	0.597309	0.18543	0	0.558797	0.465306	0
scaffold37.1_Cluster5	scaffold37.1|size628251	175013	176331	1.318	0	0	0.543493	0	0.340372	0	0.564511	0
scaffold37.1_Cluster6	scaffold37.1|size628251	227801	227832	0.031	26.9917	0	0	0	14.4713	43.2347	48.0016	0
scaffold37.1_Cluster7	scaffold37.1|size628251	241596	243183	1.587	0	0	0.150456	0.93416	0	0	0	1.11172
scaffold37.1_Cluster8	scaffold37.1|size628251	277742	279593	1.851	1.35615	0	0.128998	0	0	0	0	0
scaffold37.1_Cluster9	scaffold37.1|size628251	328126	329551	1.425	0	0	0	1.4565	0	0.627029	0	3.71431
scaffold37.1_Cluster10	scaffold37.1|size628251	367661	370646	2.985	0.280316	0	0.0799914	0	0.150288	0.299336	0.249255	0.394036
scaffold37.1_Cluster11	scaffold37.1|size628251	425206	425849	0.643	1.30131	9.3111	2.97076	4.61123	0	0.694803	0.578557	1.82924
scaffold37.1_Cluster12	scaffold37.1|size628251	547924	549391	1.467	2.85188	4.08114	0.976583	5.05287	10.703	24.9722	1.52152	4.81063
scaffold37.1_Cluster13	scaffold37.1|size628251	606290	606374	0.084	0	0	0	0	0	0	0	14.0024
scaffold41.1_Cluster1	scaffold41.1|size619301	32483	32756	0.273	12.26	0	4.37316	0	1.64326	3.27296	9.53878	2.15421
scaffold41.1_Cluster2	scaffold41.1|size619301	58225	58400	0.175	0	34.2116	0	6.7772	0	0	0	0
scaffold41.1_Cluster3	scaffold41.1|size619301	69761	71050	1.289	0.649141	0	0	0.690075	0	0.346593	0	0
scaffold41.1_Cluster4	scaffold41.1|size619301	72460	72917	0.457	0	0	0	1.2976	0	1.95518	1.62806	2.57374
scaffold41.1_Cluster5	scaffold41.1|size619301	86713	86762	0.049	0	0	63.3483	0	0	9.11752	0	0
scaffold41.1_Cluster6	scaffold41.1|size619301	128970	129901	0.931	6.2913	9.64614	16.4141	21.6565	38.5486	47.0272	9.59001	34.7427
scaffold41.1_Cluster7	scaffold41.1|size619301	149654	150453	0.799	6.28342	3.74658	2.39073	0	1.12293	0	0.931195	0
scaffold41.1_Cluster8	scaffold41.1|size619301	201714	202420	0.706	1.18519	0	0	0.419975	0	3.16401	0	0
scaffold41.1_Cluster9	scaffold41.1|size619301	237156	238764	1.608	0	0	0	0.368784	0.278986	0	2.54486	1.82867
scaffold41.1_Cluster10	scaffold41.1|size619301	239844	239925	0.081	92.9714	0	97.2785	0	16.6152	0	9.18549	14.521
scaffold41.1_Cluster11	scaffold41.1|size619301	241199	242241	1.042	0.803016	0	1.60405	0	0	0.857502	1.07105	0
scaffold41.1_Cluster12	scaffold41.1|size619301	249272	251127	1.855	0.451074	0	1.15847	0	0.967353	0	1.60437	0
scaffold41.1_Cluster13	scaffold41.1|size619301	252317	252440	0.123	0	0	0	0	65.6502	50.8506	69.5633	0
scaffold41.1_Cluster14	scaffold41.1|size619301	342544	344212	1.668	0	0	0	1.59983	0	0.803522	0.223029	4.23093
scaffold41.1_Cluster15	scaffold41.1|size619301	422303	422335	0.032	0	93.5475	37.3085	0	771.048	27.9224	0	36.7562
scaffold41.1_Cluster16	scaffold41.1|size619301	444808	444972	0.164	0	0	0	1.80794	0	2.72414	2.26837	28.6878
scaffold41.1_Cluster17	scaffold41.1|size619301	483741	483772	0.031	0	0	0	0	86.8277	0	48.0016	18.9709
scaffold41.1_Cluster18	scaffold41.1|size619301	494006	494669	0.663	1.26205	0	0.360142	0	0.676636	0.673844	0.561105	0
scaffold41.1_Cluster19	scaffold41.1|size619301	515162	515616	0.454	1.84304	0	0	1.95927	0.988127	2.95215	0	0
scaffold41.1_Cluster20	scaffold41.1|size619301	523535	523831	0.296	0	0	0	0	1.51557	0	0	13.9078
scaffold41.1_Cluster21	scaffold41.1|size619301	611818	611958	0.14	5.97673	0	15.3498	0	6.40871	0	5.31446	0
scaffold40.1_Cluster1	scaffold40.1|size624439	3033	3421	0.388	2.15655	0	4.92318	0	9.24969	0	1.91759	0
scaffold40.1_Cluster2	scaffold40.1|size624439	79388	80688	1.3	0	0	0	0	0	0	0	2.26192
scaffold40.1_Cluster3	scaffold40.1|size624439	133661	133691	0.03	0	0	0	9.88341	0	0	0	0
scaffold40.1_Cluster4	scaffold40.1|size624439	239831	240169	0.338	0	0	0	0.877226	0	0	0	0
scaffold40.1_Cluster5	scaffold40.1|size624439	247599	247987	0.388	0	0	0	0.764181	0	1.15144	0	1.51572
scaffold40.1_Cluster6	scaffold40.1|size624439	277882	279214	1.332	0	0	0.8963	21.5921	0.336794	5.03106	0.837866	16.3361
scaffold40.1_Cluster7	scaffold40.1|size624439	297546	297890	0.344	0	0	0	0	0	0	1.08143	5.12877
scaffold40.1_Cluster8	scaffold40.1|size624439	389909	392455	2.546	0.32865	0	0.750273	2.67854	0.352404	0.350949	0.146116	1.84792
scaffold40.1_Cluster9	scaffold40.1|size624439	394730	403636	8.906	15.1264	8.06697	11.8502	14.0494	6.24608	5.31736	2.79866	9.3108
scaffold40.1_Cluster10	scaffold40.1|size624439	406039	412104	6.065	10.7611	13.3265	28.149	4.59542	1.70124	2.06253	0.981401	2.03629
scaffold40.1_Cluster11	scaffold40.1|size624439	413123	420101	6.978	2.75796	0.428994	1.84778	2.16704	0.642892	0.192072	0.0533122	1.6013
scaffold40.1_Cluster12	scaffold40.1|size624439	532726	533933	1.207	0	0	0	1.47391	0	0.37014	0	0.487241
scaffold40.1_Cluster13	scaffold40.1|size624439	547326	547960	0.634	0	0	0.376616	7.01504	1.41517	6.342	0.58677	3.71041
scaffold38.1_Cluster1	scaffold38.1|size627588	10817	12681	1.864	0	0	0	1.43161	0	0	0.399155	0.315504
scaffold38.1_Cluster2	scaffold38.1|size627588	20556	21617	1.061	1.57727	5.64283	5.17607	3.91238	0.422818	1.68429	3.85687	2.21715
scaffold38.1_Cluster3	scaffold38.1|size627588	23590	29642	6.052	41.4776	62.8184	30.8529	9.7495	2.14965	6.71762	1.47526	28.6664
scaffold38.1_Cluster4	scaffold38.1|size627588	34611	36204	1.593	0.525262	0	0.29978	2.6058	0	0	0	1.84589
scaffold38.1_Cluster5	scaffold38.1|size627588	54025	54233	0.208	0	0	0	9.97844	0	0	0	0
scaffold38.1_Cluster6	scaffold38.1|size627588	87725	88417	0.692	0	0	0	0	1.29656	1.29121	0	0.849855
scaffold38.1_Cluster7	scaffold38.1|size627588	103807	104774	0.967	220.651	278.611	269.146	10.1185	157.269	126.589	36.5472	8.51436
scaffold38.1_Cluster8	scaffold38.1|size627588	246916	247257	0.341	4.90758	0	14.0044	58.2571	1.31557	13.1014	9.81851	13.7971
scaffold38.1_Cluster9	scaffold38.1|size627588	257869	258087	0.218	0	0	0	4.08031	0	2.04935	1.70648	0
scaffold38.1_Cluster10	scaffold38.1|size627588	375863	377914	2.051	0	1.45954	0	1.15652	0.437455	1.08912	0.181381	1.14695
scaffold38.1_Cluster11	scaffold38.1|size627588	431089	438063	6.974	0	0.42924	0.239665	1.74313	0.192978	1.02497	0.58677	1.93953
scaffold38.1_Cluster12	scaffold38.1|size627588	440414	442359	1.945	1.29061	4.61725	1.71868	2.89642	4.15166	3.21574	1.33886	2.11655
scaffold38.1_Cluster13	scaffold38.1|size627588	456718	457047	0.329	0	0	0	0	2.72711	1.35793	4.52295	0
scaffold38.1_Cluster14	scaffold38.1|size627588	550671	550702	0.031	53.9834	0	84.7264	0	28.9426	0	0	0
scaffold38.1_Cluster15	scaffold38.1|size627588	605150	606905	1.755	0	0	5.57821	0	1.78933	0.254563	3.81551	0.670199
scaffold38.1_Cluster16	scaffold38.1|size627588	608063	608130	0.067	12.4887	44.6794	110.478	4.42541	20.087	0	88.8388	0
scaffold38.1_Cluster17	scaffold38.1|size627588	618420	618450	0.03	0	0	7.95915	108.718	0	0	0	0
scaffold42.1_Cluster1	scaffold42.1|size616828	19915	20143	0.228	0	0	7.33079	0	3.93517	0	4.8949	0
scaffold42.1_Cluster2	scaffold42.1|size616828	139386	140338	0.952	0	0	0	7.7863	0.471229	1.40785	0.781539	11.7373
scaffold42.1_Cluster3	scaffold42.1|size616828	217492	218576	1.084	0	0	0	1.64116	0	1.23642	0.343185	1.62758
scaffold42.1_Cluster4	scaffold42.1|size616828	220572	226288	5.716	4.09881	3.14225	4.55326	13.3831	3.68871	4.76772	1.17149	14.7128
scaffold42.1_Cluster5	scaffold42.1|size616828	352874	353089	0.215	0	0	0	19.3071	0	2.07795	1.73029	2.73535
scaffold42.1_Cluster6	scaffold42.1|size616828	378110	380881	2.771	0	3.24091	2.06806	47.9369	1.13326	4.51434	1.07402	18.4643
scaffold42.1_Cluster7	scaffold42.1|size616828	393908	394806	0.898	0.931784	0	0.265896	0	0	0	0.828536	4.58429
scaffold42.1_Cluster8	scaffold42.1|size616828	409063	409241	0.178	0	0	2.68286	0	10.0811	2.50988	6.26987	6.60786
scaffold42.1_Cluster9	scaffold42.1|size616828	428472	429468	0.996	2.52031	0	0.239733	0	0.450411	0	0	0
scaffold42.1_Cluster10	scaffold42.1|size616828	446703	447287	0.584	1.43278	0	2.45316	0	0.768167	0	1.27402	0
scaffold42.1_Cluster11	scaffold42.1|size616828	463827	463946	0.119	0	0	0	17.4413	3.76983	7.50855	0	0
scaffold42.1_Cluster12	scaffold42.1|size616828	474277	476159	1.882	0	0	0.126873	1.26037	0.715106	0.712155	0.988343	6.24973
scaffold42.1_Cluster13	scaffold42.1|size616828	493255	494531	1.276	0	0	0.187127	4.18263	0	1.05037	0.291546	11.5223
scaffold42.1_Cluster14	scaffold42.1|size616828	499556	507155	7.599	0	1.18181	0.754124	18.2997	0.590354	5.11488	1.7624	16.4844
scaffold42.1_Cluster15	scaffold42.1|size616828	508762	509375	0.613	0	0	0.389518	3.86952	0	0.728807	0.606872	7.67503
scaffold42.1_Cluster16	scaffold42.1|size616828	512485	513086	0.601	0	0	3.97295	30.5876	9.7037	44.6015	22.9026	76.3257
scaffold42.1_Cluster17	scaffold42.1|size616828	519443	521148	1.705	0	0	0.420131	0.521705	0	1.04811	0.218189	0.689853
scaffold42.1_Cluster18	scaffold42.1|size616828	529123	533013	3.89	0	0	0.613816	3.20131	0.345972	2.52665	0.860697	3.62838
scaffold42.1_Cluster19	scaffold42.1|size616828	534137	535144	1.007	0	0	0.948459	5.59438	0	2.21826	3.32484	14.0163
scaffold42.1_Cluster20	scaffold42.1|size616828	604722	605228	0.506	0	0	0	2.34389	0	0.882922	0	3.48675
scaffold34.1_Cluster1	scaffold34.1|size636800	42901	43884	0.983	1.70243	0	1.21452	2.11141	0	0	0.378446	2.99135
scaffold34.1_Cluster2	scaffold34.1|size636800	45416	46709	1.293	0	0	0	10.3191	0	0.691042	0	3.63867
scaffold34.1_Cluster3	scaffold34.1|size636800	55075	55107	0.032	0	0	0	0	28.0381	83.7672	0	0
scaffold34.1_Cluster4	scaffold34.1|size636800	81492	82963	1.471	0	0	0.162321	0	0.609938	0	0	0.399796
scaffold34.1_Cluster5	scaffold34.1|size636800	91931	94504	2.573	0	0	0	0.57618	0.348706	0	0	0
scaffold34.1_Cluster6	scaffold34.1|size636800	189272	189417	0.145	28.8532	0	11.527	0	27.8447	0	2.5656	0
scaffold34.1_Cluster7	scaffold34.1|size636800	194551	194772	0.221	0	0	0	1.34164	2.02991	2.02153	20.1998	0
scaffold34.1_Cluster8	scaffold34.1|size636800	236598	236628	0.03	0	0	0	0	74.7683	163.811	136.405	0
scaffold34.1_Cluster9	scaffold34.1|size636800	260328	262150	1.822	0.918488	0	1.70366	0.976407	0	0	0	0
scaffold34.1_Cluster10	scaffold34.1|size636800	296912	297098	0.186	0	0	0	0	14.4713	2.40193	2.00007	0
scaffold34.1_Cluster11	scaffold34.1|size636800	363066	365063	1.997	0.837999	0	0.119567	0.445422	0	0.44743	0.372571	0.588983
scaffold34.1_Cluster12	scaffold34.1|size636800	366493	368411	1.918	0.436258	1.56075	1.24491	0.927536	0	0	0	0
scaffold34.1_Cluster13	scaffold34.1|size636800	371276	371490	0.214	0	0	0	6.92762	0	2.08766	0	10.9925
scaffold34.1_Cluster14	scaffold34.1|size636800	382984	385502	2.518	0.664609	0	0.853443	0.706519	0.178161	0	0.147741	0.233558
scaffold34.1_Cluster15	scaffold34.1|size636800	388407	390939	2.532	0	0	0	1.28812	1.77176	1.588	0.440773	6.03893
scaffold34.1_Cluster16	scaffold34.1|size636800	391984	393155	1.171	2.14366	0	0.815626	5.8237	0	0	0	0.50222
scaffold34.1_Cluster17	scaffold34.1|size636800	400674	402133	1.459	0	0	0.327312	0.203223	0.614955	0	0.509955	0
scaffold34.1_Cluster18	scaffold34.1|size636800	403312	407536	4.224	0.79237	0	1.24362	3.43954	0	0.3173	0.352285	0.974596
scaffold34.1_Cluster19	scaffold34.1|size636800	418366	418898	0.532	0	0	0.897648	8.36003	0	0	0	3.31635
scaffold34.1_Cluster20	scaffold34.1|size636800	420203	420581	0.378	0	0	1.89504	2.35319	0	1.1819	2.95248	1.55582
scaffold34.1_Cluster21	scaffold34.1|size636800	428908	429112	0.204	0	0	0	1.45344	2.19907	2.18999	0	17.297
scaffold34.1_Cluster22	scaffold34.1|size636800	448656	450795	2.139	1.17355	0	0.446516	3.04958	0.419457	1.25318	0.173919	3.57424
scaffold34.1_Cluster23	scaffold34.1|size636800	455526	456076	0.55	0	0	0.434135	3.23457	0	0	0	1.06927
scaffold34.1_Cluster24	scaffold34.1|size636800	474244	474515	0.271	0	0	0	2.18821	0	1.64856	2.74548	0
scaffold34.1_Cluster25	scaffold34.1|size636800	480474	488080	7.606	3.19031	0.393573	2.79397	16.1778	8.02142	4.46406	3.17918	11.0568
scaffold34.1_Cluster26	scaffold34.1|size636800	489810	492636	2.826	0	0	0.929412	8.60339	0.476231	3.47795	1.57967	7.69981
scaffold34.1_Cluster27	scaffold34.1|size636800	494620	497715	3.095	2.16282	0	1.08008	0	0.724733	1.15479	0.961583	4.37037
scaffold34.1_Cluster28	scaffold34.1|size636800	501826	502857	1.031	21.1012	11.614	15.0537	33.9353	0	0.866651	2.16496	11.4083
scaffold34.1_Cluster29	scaffold34.1|size636800	507150	513676	6.526	0	0	0.0365882	0.726944	0.412451	0.547666	0.513042	2.34303
scaffold34.1_Cluster30	scaffold34.1|size636800	515933	516353	0.42	0	0	0	0.705958	0	1.06371	0.885744	7.00118
scaffold34.1_Cluster31	scaffold34.1|size636800	519787	520131	0.344	0	0	0	0	3.91229	9.09102	1.08143	18.8055
scaffold34.1_Cluster32	scaffold34.1|size636800	521616	522887	1.271	0	0	0	0.233283	0	0.351502	0	0.925412
scaffold34.1_Cluster33	scaffold34.1|size636800	529345	532635	3.29	0.508658	2.72965	1.8144	0.360489	0.681778	5.16013	2.48762	0
scaffold34.1_Cluster34	scaffold34.1|size636800	538226	539098	0.872	0	0	0	0.340026	7.71691	2.56169	2.1331	0
scaffold34.1_Cluster35	scaffold34.1|size636800	588457	589020	0.563	0	0	0.848222	2.63324	0	1.58706	0.660768	3.13374
scaffold45.1_Cluster1	scaffold45.1|size613515	52926	53850	0.924	0	0	0	2.56712	0.971017	0.96701	1.20783	7.63765
scaffold45.1_Cluster2	scaffold45.1|size613515	74932	75977	1.045	0	0	0.456985	1.41867	0	0	0	0.562774
scaffold45.1_Cluster3	scaffold45.1|size613515	85134	86312	1.178	55.404	73.6944	26.9584	120.312	0.380823	3.03401	2.5264	7.48853
scaffold45.1_Cluster4	scaffold45.1|size613515	91152	92750	1.598	0	0	0	0.927729	0	0	0.931195	0
scaffold45.1_Cluster5	scaffold45.1|size613515	95064	95115	0.051	32.8134	0	23.4093	0	8.79627	0	7.29436	0
scaffold45.1_Cluster6	scaffold45.1|size613515	233986	234552	0.566	1.47834	0	0.421863	0.523856	4.75558	1.57865	0	0
scaffold45.1_Cluster7	scaffold45.1|size613515	293259	293363	0.104	0	0	0	0	73.3304	0	7.15409	0
scaffold45.1_Cluster8	scaffold45.1|size613515	294415	295980	1.565	1.60398	0	1.37314	0	4.29977	1.99828	0.475415	0
scaffold45.1_Cluster9	scaffold45.1|size613515	303292	303676	0.384	0	0	0.621808	1.54428	0	0	0	0
scaffold45.1_Cluster10	scaffold45.1|size613515	333871	334268	0.397	0	0	0	4.48114	0	1.12534	0	2.96272
scaffold45.1_Cluster11	scaffold45.1|size613515	406924	407642	0.718	0	0	0.332555	3.7166	0	0	0	0
scaffold45.1_Cluster12	scaffold45.1|size613515	436185	436615	0.43	0	0	0.555289	6.20586	2.08656	0	0	0
scaffold45.1_Cluster13	scaffold45.1|size613515	440493	441957	1.464	0	0	0.326195	5.67081	1.53214	1.22065	0.508214	2.00854
scaffold45.1_Cluster14	scaffold45.1|size613515	443568	444901	1.333	0	0	0	1.33459	0.673083	1.34061	0.558158	3.97066
scaffold45.1_Cluster15	scaffold45.1|size613515	448495	449924	1.429	0	0	0	12.4494	0.627865	0.937911	0.520661	4.93855
scaffold45.1_Cluster16	scaffold45.1|size613515	454929	457547	2.618	0	0	0.0912049	5.88927	0	1.36519	0.142098	2.24637
scaffold45.1_Cluster17	scaffold45.1|size613515	472356	472832	0.476	10.5472	0	0.501627	0	0	0	0	0
scaffold45.1_Cluster18	scaffold45.1|size613515	513858	514117	0.259	0	0	0	1.1448	0	3.44987	1.43634	0
scaffold45.1_Cluster19	scaffold45.1|size613515	532511	534821	2.31	0	0	0.103366	2.56712	0	0.386804	0.644177	5.34636
scaffold45.1_Cluster20	scaffold45.1|size613515	540863	541609	0.746	0	0	0.320073	0.794912	0	0	0.997352	1.57667
scaffold45.1_Cluster21	scaffold45.1|size613515	565031	566982	1.951	0	0	0	1.67172	0	0.228989	0.190678	0
scaffold45.1_Cluster22	scaffold45.1|size613515	601752	601989	0.237	0	0	1.00749	18.766	0	13.1954	1.56967	44.6658
scaffold44.1_Cluster1	scaffold44.1|size615360	1976	3112	1.136	0	0	0	0.261006	0	0	0	3.10616
scaffold44.1_Cluster2	scaffold44.1|size615360	11768	12986	1.218	0	0	0.196038	0.973735	0.736633	1.46719	0.305429	2.4142
scaffold44.1_Cluster3	scaffold44.1|size615360	17215	17745	0.53	1.57876	0	3.60414	0	1.69287	0	2.10573	0
scaffold44.1_Cluster4	scaffold44.1|size615360	47586	50057	2.471	0	0	0	0.359979	0.18155	0	0.150551	0
scaffold44.1_Cluster5	scaffold44.1|size615360	88583	90161	1.578	0	0	0.151315	3.38216	0.56858	0.283117	0.471499	2.98149
scaffold44.1_Cluster6	scaffold44.1|size615360	92299	92331	0.032	26.1482	0	0	55.5942	0	0	0	0
scaffold44.1_Cluster7	scaffold44.1|size615360	101594	103187	1.593	6.30314	5.63751	7.19471	3.72257	0.281613	0	0	1.10753
scaffold44.1_Cluster8	scaffold44.1|size615360	116215	116245	0.03	0	0	0	0	29.9073	14.8919	24.8008	39.2066
scaffold44.1_Cluster9	scaffold44.1|size615360	156519	156549	0.03	27.8914	0	0	0	0	119.136	12.4004	0
scaffold44.1_Cluster10	scaffold44.1|size615360	170373	170449	0.076	0	0	0	19.5067	0	0	0	46.4289
scaffold44.1_Cluster11	scaffold44.1|size615360	180354	180384	0.03	0	0	0	0	0	0	0	137.223
scaffold44.1_Cluster12	scaffold44.1|size615360	183947	189252	5.305	0.157727	0	0.135028	0.223564	0.0845636	0.505288	0.210375	1.77372
scaffold44.1_Cluster13	scaffold44.1|size615360	246652	246685	0.033	278.914	272.138	347.308	0	734.089	284.301	236.735	35.6424
scaffold44.1_Cluster14	scaffold44.1|size615360	262848	262883	0.035	0	0	34.1106	0	64.0871	25.5291	0	16.8028
scaffold44.1_Cluster15	scaffold44.1|size615360	364605	364637	0.032	52.2964	93.5475	59.6936	0	28.0381	125.651	93.0031	0
scaffold44.1_Cluster16	scaffold44.1|size615360	419188	419222	0.034	0	0	0	0	92.3608	0	0	17.297
scaffold44.1_Cluster17	scaffold44.1|size615360	453759	454874	1.115	0	0	0	0	0	0.40068	0	0.527443
scaffold44.1_Cluster18	scaffold44.1|size615360	461567	462946	1.379	1.21355	0	3.63616	0	0	0.323973	0.809309	0
scaffold44.1_Cluster19	scaffold44.1|size615360	466636	466766	0.13	19.3094	0	14.6938	0	0	0	2.86163	0
scaffold44.1_Cluster20	scaffold44.1|size615360	535313	535724	0.411	0	0	0	7.21417	32.7452	58.6982	5.43084	14.309
scaffold44.1_Cluster21	scaffold44.1|size615360	537267	537302	0.035	0	0	6.82213	0	0	25.5291	10.6289	0
scaffold44.1_Cluster22	scaffold44.1|size615360	569813	570146	0.333	0	0	1.43408	0	1.34718	0	0	0
scaffold44.1_Cluster23	scaffold44.1|size615360	593789	596562	2.773	0	0	0	2.45927	0	1.6111	0	3.81745
scaffold44.1_Cluster24	scaffold44.1|size615360	603257	603744	0.487	1.71816	0	0.490297	1.21767	0	0.917368	0	2.41519
scaffold52.1_Cluster1	scaffold52.1|size601646	32	78	0.046	0	0	0	6.4457	9.75239	29.1364	0	115.063
scaffold52.1_Cluster2	scaffold52.1|size601646	43666	52879	9.213	20.2533	9.7477	10.4964	13.2272	23.1779	25.4099	15.9497	22.4694
scaffold52.1_Cluster3	scaffold52.1|size601646	56189	56782	0.593	9.87723	10.0962	7.24779	1.00001	4.53905	6.78048	9.4101	0
scaffold52.1_Cluster4	scaffold52.1|size601646	60413	65132	4.719	0	0	0	0.37699	0.0950646	0.378689	0.0788329	0.747742
scaffold52.1_Cluster5	scaffold52.1|size601646	77063	78525	1.462	0	0	0	2.23087	0.613693	0.30558	0.508909	5.63159
scaffold52.1_Cluster6	scaffold52.1|size601646	93336	94100	0.764	0	0	0	1.55237	0	0	0.486927	3.84882
scaffold52.1_Cluster7	scaffold52.1|size601646	95422	100467	5.045	103.66	173.856	58.4039	11.1666	38.2363	55.5238	44.612	5.12911
scaffold52.1_Cluster8	scaffold52.1|size601646	113041	113284	0.243	0	0	0.982611	1.22017	1.84613	1.83851	1.53092	0
scaffold52.1_Cluster9	scaffold52.1|size601646	132160	133163	1.003	0	0	0	0.295615	1.3418	0	0.3709	0.58634
scaffold52.1_Cluster10	scaffold52.1|size601646	150688	150740	0.052	0	0	32.1427	28.5098	0	17.183	28.6163	79.1672
scaffold52.1_Cluster11	scaffold52.1|size601646	190550	190580	0.03	0	0	0	59.3005	0	0	0	0
scaffold52.1_Cluster12	scaffold52.1|size601646	236812	238290	1.478	0	0	0	0.20061	0	0.302272	0.2517	1.19371
scaffold52.1_Cluster13	scaffold52.1|size601646	280558	281460	0.902	0.927652	0	2.64717	0	0	0	0.412431	0
scaffold52.1_Cluster14	scaffold52.1|size601646	319048	319954	0.906	0	0	0	2.61812	0	0.493111	0	4.54381
scaffold52.1_Cluster15	scaffold52.1|size601646	399045	400295	1.25	0	0	0	0.237202	0.358888	0.714814	0	0
scaffold52.1_Cluster16	scaffold52.1|size601646	401351	402041	0.69	0	0	0	6.87542	0	1.29495	0	2.55695
scaffold52.1_Cluster17	scaffold52.1|size601646	406425	407009	0.584	0	0	0	0.507709	0	0	0	2.01404
scaffold52.1_Cluster18	scaffold52.1|size601646	539082	539568	0.486	5.16508	0	0.982611	3.05044	4.61533	3.67702	2.29637	7.26049
scaffold47.1_Cluster1	scaffold47.1|size608459	64983	65570	0.587	2.85091	0	0.813542	0.505115	1.52848	1.52218	1.2675	1.00187
scaffold47.1_Cluster2	scaffold47.1|size608459	80434	81771	1.337	5.00669	2.23898	5.53628	0.443534	16.4412	11.0269	29.2156	1.75946
scaffold47.1_Cluster3	scaffold47.1|size608459	86786	88162	1.376	0	0	0.347056	3.4477	0	0.649358	0	1.28219
scaffold47.1_Cluster4	scaffold47.1|size608459	113433	114651	1.218	0	0	0	0	0.368317	2.93437	0.916287	14.0024
scaffold47.1_Cluster5	scaffold47.1|size608459	138798	138828	0.03	27.8914	0	15.9183	0	14.9537	0	24.8008	0
scaffold47.1_Cluster6	scaffold47.1|size608459	150375	153557	3.182	0.525922	0	0	0	0.281967	0	0.116912	0
scaffold47.1_Cluster7	scaffold47.1|size608459	188241	189478	1.237	0	0	0	0.719084	0	0	0.601475	1.42627
scaffold47.1_Cluster8	scaffold47.1|size608459	205895	206012	0.117	7.15164	0	8.16323	53.2184	0	0	0	5.02649
scaffold47.1_Cluster9	scaffold47.1|size608459	209458	209836	0.378	0	7.91936	1.26336	0.784398	0	0	4.9208	1.55582
scaffold47.1_Cluster10	scaffold47.1|size608459	259884	261523	1.639	0	0	0.145683	0.542713	0	0	0.453951	0.717632
scaffold47.1_Cluster11	scaffold47.1|size608459	273806	277353	3.547	0	0	0.403904	3.09292	0	1.6374	0.314643	7.12948
scaffold47.1_Cluster12	scaffold47.1|size608459	294283	294971	0.688	1.2162	0	0	0	0	1.94807	1.08143	2.56439
scaffold47.1_Cluster13	scaffold47.1|size608459	316866	317424	0.558	0	0	0	0	0	11.209	0	40.0498
scaffold47.1_Cluster14	scaffold47.1|size608459	444100	444250	0.15	0	0	0	0	2.99073	20.8487	0	0
scaffold47.1_Cluster15	scaffold47.1|size608459	452373	452936	0.563	0	0	0.424111	8.42635	0.79682	0.793532	0	6.26749
scaffold47.1_Cluster16	scaffold47.1|size608459	472531	473421	0.89	0	0	0	0.666297	0	0	0	2.64314
scaffold47.1_Cluster17	scaffold47.1|size608459	500263	501671	1.408	0	0	0	0.421168	0	0.6346	0	0.417684
scaffold47.1_Cluster18	scaffold47.1|size608459	523935	524022	0.087	0	34.4083	5.48907	0	5.15643	0	0	0
scaffold47.1_Cluster19	scaffold47.1|size608459	554784	555847	1.063	0	2.8161	0.224623	0.836789	0.422022	0	0	4.42596
scaffold47.1_Cluster20	scaffold47.1|size608459	595971	599464	3.493	0	0	0	0	0	0.639505	0.106502	2.86221
scaffold48.1_Cluster1	scaffold48.1|size606044	3942	5123	1.181	0.708503	0	0.80872	0	0.759712	1.13486	0.314998	0.497967
scaffold48.1_Cluster2	scaffold48.1|size606044	24787	25264	0.477	0	0	0	0	0	0.936601	1.5598	3.69874
scaffold48.1_Cluster3	scaffold48.1|size606044	37054	38253	1.199	0	0	0.199145	0.741874	0	0	0	5.8859
scaffold48.1_Cluster4	scaffold48.1|size606044	90513	91088	0.575	1.4552	5.20612	0.41526	0	0.780191	1.55394	1.94093	0
scaffold48.1_Cluster5	scaffold48.1|size606044	200280	200826	0.546	0	0	0	0	18.0759	4.09119	12.2641	0
scaffold48.1_Cluster6	scaffold48.1|size606044	248503	249145	0.642	35.1901	37.3024	22.6873	1.38552	3.49385	1.39177	4.05621	0
scaffold48.1_Cluster7	scaffold48.1|size606044	270399	270655	0.256	3.26852	0	0	0	1.75238	0	1.45317	0
scaffold48.1_Cluster8	scaffold48.1|size606044	336620	338022	1.402	0	0	0.17031	0	0	0.637316	0.530688	0
scaffold48.1_Cluster9	scaffold48.1|size606044	362078	362195	0.117	21.4549	25.5856	12.2448	0	15.3371	3.81845	9.53878	0
scaffold48.1_Cluster10	scaffold48.1|size606044	387705	389803	2.098	0	0	0	0.423979	0.427655	1.49061	0	1.40157
scaffold48.1_Cluster11	scaffold48.1|size606044	407596	408190	0.594	0	5.03959	1.20593	0	0	0	1.25257	0
scaffold48.1_Cluster12	scaffold48.1|size606044	470541	471974	1.433	0	0	0.499877	0.20691	0.626113	0.311764	0	1.23119
scaffold48.1_Cluster13	scaffold48.1|size606044	476678	477194	0.516	0	0	0.462741	3.4477	0	0	0	4.55891
scaffold48.1_Cluster14	scaffold48.1|size606044	483025	483250	0.225	0	0	0	47.4404	0	0	0	26.1377
scaffold48.1_Cluster15	scaffold48.1|size606044	561961	562141	0.18	0	0	1.32652	14.8251	0	0	0	6.53444
scaffold43.1_Cluster1	scaffold43.1|size615539	29660	33423	3.763	0.444721	0	0.571079	9.92806	1.66902	3.79917	2.57038	14.5345
scaffold43.1_Cluster2	scaffold43.1|size615539	121742	122189	0.447	1.87191	0	1.60251	0	0	0	0	2.63132
scaffold43.1_Cluster3	scaffold43.1|size615539	141136	141231	0.095	8.80781	0	0	0	0	42.3245	0	0
scaffold43.1_Cluster4	scaffold43.1|size615539	147084	148911	1.827	0	0	0	0.486868	0	0	0.203619	0.643787
scaffold43.1_Cluster5	scaffold43.1|size615539	180889	181502	0.613	0	0	0	1.45107	0	0	0.606872	0
scaffold43.1_Cluster6	scaffold43.1|size615539	250186	251168	0.982	8.5208	0	1.21576	1.20775	5.93883	2.27474	2.27299	0
scaffold43.1_Cluster7	scaffold43.1|size615539	289669	290269	0.6	2.78914	0	0	2.47085	4.4861	0.744597	0	1.96033
scaffold43.1_Cluster8	scaffold43.1|size615539	320819	323046	2.227	0	0	0.964962	1.9971	1.41009	1.80549	0.334093	1.32038
scaffold43.1_Cluster9	scaffold43.1|size615539	324528	325423	0.895	0	0	1.06715	26.503	0	1.49751	0	9.85641
scaffold43.1_Cluster10	scaffold43.1|size615539	329833	330199	0.366	6.85854	8.17901	0	0	2.45142	0	0	0
scaffold43.1_Cluster11	scaffold43.1|size615539	357302	357392	0.09	0	0	5.3061	9.88341	0	0	0	13.0689
scaffold43.1_Cluster12	scaffold43.1|size615539	411900	412633	0.733	0	0	0.651499	0	0	0	0	0
scaffold43.1_Cluster13	scaffold43.1|size615539	439443	440360	0.917	1.82496	0	1.30193	0	0.489215	0	0.811369	0
scaffold43.1_Cluster14	scaffold43.1|size615539	453296	453842	0.546	0	0	0	1.08609	0	2.45472	0	3.23132
scaffold43.1_Cluster15	scaffold43.1|size615539	456615	456820	0.205	0	14.6025	0	0	0	0	0	0
scaffold43.1_Cluster16	scaffold43.1|size615539	458428	461791	3.363	0	0	0.142001	6.17162	0	1.99268	0.884954	10.6673
scaffold43.1_Cluster17	scaffold43.1|size615539	476619	478714	2.095	0	0	0.113973	0.707643	0	0	0.177572	0.280716
scaffold43.1_Cluster18	scaffold43.1|size615539	479754	479785	0.031	0	0	0	0	0	0	0	113.826
scaffold43.1_Cluster19	scaffold43.1|size615539	509812	513952	4.14	0	0	0.288375	2.29181	0	0.431651	0.269574	2.84106
scaffold43.1_Cluster20	scaffold43.1|size615539	529357	529860	0.503	0	0	0	2.35787	0	0	2.21876	1.16918
scaffold43.1_Cluster21	scaffold43.1|size615539	563165	563567	0.402	0	0	2.96983	22.8646	0	0	0.925404	7.31467
scaffold43.1_Cluster22	scaffold43.1|size615539	578098	579282	1.184	0	0	0.80667	0.250424	0.378893	0.37733	0.3142	0
scaffold43.1_Cluster23	scaffold43.1|size615539	580967	582827	1.86	0	0	0	5.26052	0	2.64212	0	6.63983
scaffold43.1_Cluster24	scaffold43.1|size615539	593193	594539	1.346	0	0	0	0.440568	0	0	0	0.436924
scaffold43.1_Cluster25	scaffold43.1|size615539	597190	598154	0.964	0	0	0	1.2303	0	0	0	0
scaffold43.1_Cluster26	scaffold43.1|size615539	599423	600288	0.865	0	0	0	1.02833	0	0	0	0
scaffold55.1_Cluster1	scaffold55.1|size598511	27662	29505	1.843	0	0	0.129557	2.25232	0.243413	1.21204	0	3.19099
scaffold55.1_Cluster2	scaffold55.1|size598511	34453	34530	0.077	0	0	0	0	0	0	0	45.8259
scaffold55.1_Cluster3	scaffold55.1|size598511	59477	59507	0.03	0	0	0	0	0	0	0	117.62
scaffold55.1_Cluster4	scaffold55.1|size598511	195021	196805	1.784	0	0	0.401527	5.15223	0.251463	0.751275	0.625581	2.30756
scaffold55.1_Cluster5	scaffold55.1|size598511	242236	245019	2.783	0	0	0	0.213081	0.322393	0.160531	0	0.211318
scaffold55.1_Cluster6	scaffold55.1|size598511	257454	258527	1.073	0.779816	0	0	1.10532	1.67236	0	0	0
scaffold55.1_Cluster7	scaffold55.1|size598511	274489	275701	1.212	0	0	0	0.733917	0	0	0	1.45569
scaffold55.1_Cluster8	scaffold55.1|size598511	286618	287141	0.523	0	0	0	0	0	0.854223	0	4.49789
scaffold55.1_Cluster9	scaffold55.1|size598511	293313	294261	0.948	0	0	0	1.8766	0	0	0	1.86107
scaffold55.1_Cluster10	scaffold55.1|size598511	334116	337402	3.286	3.81958	2.73298	3.63321	21.7459	3.68608	10.1969	5.32093	26.4877
scaffold55.1_Cluster11	scaffold55.1|size598511	349796	350811	1.015	0	0	0	0.292121	0	0.440156	0	1.73822
scaffold55.1_Cluster12	scaffold55.1|size598511	351855	357897	6.042	0.138488	0	0.118557	0.932397	0.222746	0.443653	0.184713	2.43338
scaffold55.1_Cluster13	scaffold55.1|size598511	362598	364615	2.017	0	0	0.118381	0.294003	0	0	0	0.583143
scaffold55.1_Cluster14	scaffold55.1|size598511	372217	386894	14.677	0	0	0.0325372	3.73734	0.061131	1.09582	0.177426	8.77521
scaffold55.1_Cluster15	scaffold55.1|size598511	407136	409075	1.939	0.431533	0	0.492572	8.71616	0.231361	1.61285	0.575574	10.9188
scaffold55.1_Cluster16	scaffold55.1|size598511	438922	453753	14.831	0	0	0.0160997	0.959619	0	0.331356	0	1.54648
scaffold55.1_Cluster17	scaffold55.1|size598511	468173	468628	0.455	0	0	0	3.25827	0	0	0	1.29253
scaffold55.1_Cluster18	scaffold55.1|size598511	471217	471560	0.343	0	0	0	0.864438	0	0	0	10.2875
scaffold55.1_Cluster19	scaffold55.1|size598511	473695	474618	0.923	0	0	0	0.642475	0	0.484029	0.403047	0.637161
scaffold55.1_Cluster20	scaffold55.1|size598511	481419	483106	1.687	0	1.77446	0.141538	0.703029	0	0	0	1.04582
scaffold55.1_Cluster21	scaffold55.1|size598511	486735	490310	3.575	0	0	0.0667901	0.580564	0.752911	1.37464	0.520297	3.12556
scaffold55.1_Cluster22	scaffold55.1|size598511	525635	525926	0.291	0	0	0	5.09454	1.54161	1.53525	0	0
scaffold55.1_Cluster23	scaffold55.1|size598511	535684	536584	0.9	0	0	0.265305	4.28281	0	0	0	11.1085
scaffold55.1_Cluster24	scaffold55.1|size598511	576427	576461	0.034	24.6101	0	14.0456	0	0	13.14	32.8246	0
scaffold55.1_Cluster25	scaffold55.1|size598511	577746	578919	1.173	0	0	0	0.505545	0	0.761736	0	4.51227
scaffold55.1_Cluster26	scaffold55.1|size598511	580486	594271	13.785	1.45679	2.82305	1.68017	14.6692	59.0987	56.8454	36.2972	78.5839
scaffold55.1_Cluster27	scaffold55.1|size598511	595564	598622	3.058	3.28349	0.978914	2.03013	29.3787	15.2568	41.7832	18.2478	80.003
scaffold50.1_Cluster1	scaffold50.1|size602515	1735	2987	1.252	0	0	0	3.78917	0	0.356836	0	0.469728
scaffold50.1_Cluster2	scaffold50.1|size602515	35856	38946	3.09	0	0	0.0772733	0.959554	0	0.72291	0.361177	0.380647
scaffold50.1_Cluster3	scaffold50.1|size602515	77709	80290	2.581	0	1.15983	0.832611	15.7384	0.869062	2.94262	0.57654	15.7221
scaffold50.1_Cluster4	scaffold50.1|size602515	235081	242280	7.199	0	0	0.43118	16.8453	0.685471	2.60645	0.723458	23.1188
scaffold50.1_Cluster5	scaffold50.1|size602515	243980	244768	0.788	0	0	1.21205	0	0	0	0	0
scaffold50.1_Cluster6	scaffold50.1|size602515	331769	335032	3.263	0	0	0.658587	11.9037	0.824903	1.50608	0.114009	7.75001
scaffold50.1_Cluster7	scaffold50.1|size602515	347403	351668	4.265	0	0	0.111969	0.20856	0	0.837999	0	5.23981
scaffold50.1_Cluster8	scaffold50.1|size602515	355969	357950	1.981	0	0	0.723194	2.39477	1.58519	1.12761	0.751161	0
scaffold50.1_Cluster9	scaffold50.1|size602515	362338	362448	0.11	0	0	0	26.9548	0	0	0	0
scaffold50.1_Cluster10	scaffold50.1|size602515	506146	506755	0.609	0	0	0	0.973735	0	0	1.22172	1.93136
scaffold50.1_Cluster11	scaffold50.1|size602515	509371	509406	0.035	95.6277	0	27.2885	0	0	0	0	16.8028
scaffold50.1_Cluster12	scaffold50.1|size602515	587972	588008	0.036	0	0	33.1631	8.23618	12.4614	260.609	0	0
scaffold50.1_Cluster13	scaffold50.1|size602515	601523	601807	0.284	0	0	0	0	0	3.14619	0	24.8493
scaffold46.1_Cluster1	scaffold46.1|size610008	544	1597	1.053	0	0	0	1.97105	0	0	0	0
scaffold46.1_Cluster2	scaffold46.1|size610008	2894	5243	2.349	0	0	0	0.25245	0	0.570573	0.316741	0.751085
scaffold46.1_Cluster3	scaffold46.1|size610008	6904	8543	1.639	0	0	0	0.904522	0.273709	0.54516	0.226975	1.43526
scaffold46.1_Cluster4	scaffold46.1|size610008	9794	12943	3.149	0	0	0.0758255	1.03573	0	0.283746	0	0.74703
scaffold46.1_Cluster5	scaffold46.1|size610008	14234	19273	5.039	0	0	0	2.11829	0.178055	3.54641	0.959746	16.5728
scaffold46.1_Cluster6	scaffold46.1|size610008	67037	67263	0.226	0	0	3.16957	0	5.955	0	0	0
scaffold46.1_Cluster7	scaffold46.1|size610008	105372	108043	2.671	0	0	0	1.3321	0	0.66905	0.139278	5.94485
scaffold46.1_Cluster8	scaffold46.1|size610008	109152	113829	4.677	0	0	0	0.697354	0.287755	1.81493	0.397704	3.5208
scaffold46.1_Cluster9	scaffold46.1|size610008	116571	120044	3.473	0.963711	0	0.82502	0.0853735	0.129171	0.385913	0.535578	0.338669
scaffold46.1_Cluster10	scaffold46.1|size610008	132185	134685	2.5	0	0	0	0.948807	0	0.53611	0	2.58764
scaffold46.1_Cluster11	scaffold46.1|size610008	135726	136948	1.222	0	0	0	0.727911	0.367111	0	0.304429	11.5502
scaffold46.1_Cluster12	scaffold46.1|size610008	142465	143432	0.967	0	0	0.493846	3.67945	1.39176	0.924009	0.384708	4.86535
scaffold46.1_Cluster13	scaffold46.1|size610008	149987	150387	0.4	0	0	0	2.96502	0	0	1.86006	4.41075
scaffold46.1_Cluster14	scaffold46.1|size610008	156414	158182	1.768	0	0	0	0.503115	0	0	0	1.66318
scaffold46.1_Cluster15	scaffold46.1|size610008	159530	160642	1.112	0	0	0	0.266639	0	0	0	1.5866
scaffold46.1_Cluster16	scaffold46.1|size610008	243681	244038	0.357	2.34382	0	6.01952	0	3.76983	1.25142	3.12616	1.64734
scaffold46.1_Cluster17	scaffold46.1|size610008	254721	255073	0.352	0	0	0	0	0	0	0	0
scaffold46.1_Cluster18	scaffold46.1|size610008	264810	266121	1.311	0	0	0	0.45233	0.684378	0.340777	0	1.34577
scaffold46.1_Cluster19	scaffold46.1|size610008	270731	270979	0.248	0	0	0	2.39115	3.61782	3.60289	4.50015	2.37137
scaffold46.1_Cluster20	scaffold46.1|size610008	337472	338671	1.199	0	0	0.199145	1.23646	0	0	0.930807	0.980983
scaffold46.1_Cluster21	scaffold46.1|size610008	371139	372818	1.679	0	0	0.142212	1.41276	0	0	0.221568	0.350268
scaffold46.1_Cluster22	scaffold46.1|size610008	396798	397583	0.785	0	0	0.304171	1.13313	0	0	0.473901	0
scaffold46.1_Cluster23	scaffold46.1|size610008	553222	553823	0.601	0	0	0	4.93348	0	2.23008	0	4.89267
scaffold53.1_Cluster1	scaffold53.1|size601565	8185	9343	1.158	0	0	0	1.28023	0.3874	0.771604	0	5.58644
scaffold53.1_Cluster2	scaffold53.1|size601565	10961	11232	0.271	0	0	0	5.47052	3.31077	4.94567	4.11822	23.8712
scaffold53.1_Cluster3	scaffold53.1|size601565	91503	92022	0.519	0	0	0.460066	0	0	0.860806	0	2.26628
scaffold53.1_Cluster4	scaffold53.1|size601565	99068	99770	0.702	0	0	0	1.68947	1.27809	0	0	0
scaffold53.1_Cluster5	scaffold53.1|size601565	181794	182228	0.434	1.92798	0	0.550172	0.683185	0	1.0294	2.57151	0
scaffold53.1_Cluster6	scaffold53.1|size601565	220391	224097	3.706	3.61249	4.8465	1.22415	30.4823	2.78414	3.6165	1.70648	8.72786
scaffold53.1_Cluster7	scaffold53.1|size601565	348547	349410	0.863	0	0	0.27668	0.687143	0.519826	1.03536	2.15534	0
scaffold53.1_Cluster8	scaffold53.1|size601565	391555	393077	1.522	1.6493	0	0.313764	4.67546	0	0	0.244423	2.70479
scaffold53.1_Cluster9	scaffold53.1|size601565	421491	422595	1.104	0	0	0	4.02856	0	0.404673	0	6.39238
scaffold53.1_Cluster10	scaffold53.1|size601565	430531	431141	0.61	0	0	1.95717	29.1642	1.47085	2.92956	0.609856	16.3897
scaffold53.1_Cluster11	scaffold53.1|size601565	469106	474244	5.138	0	0	0	0.0577077	0.436561	0.260855	0	0.228922
scaffold53.1_Cluster12	scaffold53.1|size601565	478371	480287	1.916	5.24056	3.12476	2.74167	5.57102	19.1994	76.7137	20.7752	10.1291
scaffold53.1_Cluster13	scaffold53.1|size601565	484138	484665	0.527	0	0	0	0	1.7025	0	1.41181	0
scaffold53.1_Cluster14	scaffold53.1|size601565	517437	519094	1.657	0.504974	1.80659	0.576402	0	0.541472	0.539238	0	0
scaffold53.1_Cluster15	scaffold53.1|size601565	522589	522620	0.031	0	0	0	38.2584	0	14.4116	0	37.9419
scaffold53.1_Cluster16	scaffold53.1|size601565	564454	566305	1.851	0	0	0.386993	1.12129	0	0	0	0.63544
scaffold53.1_Cluster17	scaffold53.1|size601565	577052	577874	0.822	0	0	0	1.80354	0.545754	1.087	0	0.715449
scaffold53.1_Cluster18	scaffold53.1|size601565	579613	580028	0.415	0	0	0	2.85785	0	0	0.896416	2.83421
scaffold53.1_Cluster19	scaffold53.1|size601565	595780	596708	0.928	1.80332	3.22577	1.2865	0.639014	3.38391	0.962841	1.20263	1.26746
scaffold49.1_Cluster1	scaffold49.1|size602791	11818	13126	1.308	2.55885	0	1.27784	0.453367	5.83055	0.341558	0.568826	1.34885
scaffold49.1_Cluster2	scaffold49.1|size602791	15064	17450	2.386	0	0	0.600439	23.1138	0.376035	2.05966	0.311829	27.6057
scaffold49.1_Cluster3	scaffold49.1|size602791	77796	78405	0.609	0	0	0	1.4606	0	0.733594	0	0
scaffold49.1_Cluster4	scaffold49.1|size602791	95597	95953	0.356	0	0	0.670715	1.66574	0	1.25494	0	3.30393
scaffold49.1_Cluster5	scaffold49.1|size602791	118155	119049	0.894	0.935953	0	1.06834	0	0	3.99784	1.66449	0.657829
scaffold49.1_Cluster6	scaffold49.1|size602791	157212	157406	0.194	0	0	0	4.58509	0	0	0	6.06288
scaffold49.1_Cluster7	scaffold49.1|size602791	243771	247031	3.26	0.770008	1.83651	0.58595	1.18237	0	0.137042	0	0.541196
scaffold49.1_Cluster8	scaffold49.1|size602791	379871	380892	1.021	0	0	0	0	0.439383	0.875139	0	4.60803
scaffold49.1_Cluster9	scaffold49.1|size602791	482259	482764	0.505	0	0	0.472821	17.0269	0.888336	0.88467	0.736658	12.8101
scaffold49.1_Cluster10	scaffold49.1|size602791	507860	510163	2.303	0	0	0.10368	2.70367	0	1.55192	0	7.66087
scaffold49.1_Cluster11	scaffold49.1|size602791	588689	590064	1.375	0	0	0	9.27244	0	1.29966	0.270555	2.13854
scaffold54.1_Cluster1	scaffold54.1|size600497	8566	10141	1.575	0	0	0	0.753022	0	0.850968	0	1.86698
scaffold54.1_Cluster2	scaffold54.1|size600497	99189	99495	0.306	0	0	2.34093	24.224	0	4.37998	1.21573	24.9846
scaffold54.1_Cluster3	scaffold54.1|size600497	137359	143073	5.714	0	0	0.376089	2.69831	0.235532	0.860053	0.325527	3.49937
scaffold54.1_Cluster4	scaffold54.1|size600497	185059	185713	0.654	1.27942	0	3.65099	0	0	0.683117	0	0
scaffold54.1_Cluster5	scaffold54.1|size600497	253506	254328	0.822	0	0	0	0	28.925	11.4135	4.97827	0
scaffold54.1_Cluster6	scaffold54.1|size600497	295520	295763	0.243	0	0	0	18.3026	1.84613	3.67702	0	12.1008
scaffold54.1_Cluster7	scaffold54.1|size600497	332132	332945	0.813	1.0292	0	1.17478	10.941	0	2.19807	0.45758	3.61685
scaffold54.1_Cluster8	scaffold54.1|size600497	377510	377599	0.089	56.4096	269.08	24.1457	3.33149	0	0	0	0
scaffold54.1_Cluster9	scaffold54.1|size600497	418314	419837	1.523	290.635	171.002	262.605	50.8123	50.9583	23.7606	66.6838	16.2181
scaffold54.1_Cluster10	scaffold54.1|size600497	437013	439185	2.172	1.15572	11.0259	0	0	0.826169	4.52518	0.171276	0
scaffold54.1_Cluster11	scaffold54.1|size600497	486140	486170	0.03	0	0	0	0	74.7683	44.6758	24.8008	0
scaffold54.1_Cluster12	scaffold54.1|size600497	522900	525331	2.431	0	0	0	1.70754	0.369074	2.75663	0	15.2407
scaffold54.1_Cluster13	scaffold54.1|size600497	550044	550926	0.882	0	0	0.541439	0.33617	1.01726	0	0.421783	0
scaffold63.1_Cluster1	scaffold63.1|size582422	822	1485	0.663	0	0	0.360142	0	0.676636	1.34769	0	3.54811
scaffold63.1_Cluster2	scaffold63.1|size582422	148759	150185	1.426	0	0	0	0	5.34808	1.87977	1.82615	0
scaffold63.1_Cluster3	scaffold63.1|size582422	154100	154131	0.031	26.9917	0	84.7264	0	14.4713	0	48.0016	0
scaffold63.1_Cluster4	scaffold63.1|size582422	189592	190194	0.602	4.16981	0	0	0.985058	0.745199	1.48425	0	0.976909
scaffold63.1_Cluster5	scaffold63.1|size582422	401510	401994	0.484	0	0	0	4.90086	0	1.84611	0	1.21508
scaffold63.1_Cluster6	scaffold63.1|size582422	408023	409600	1.577	0	0	0	8.08472	0.28447	1.13319	0.235899	5.96677
scaffold63.1_Cluster7	scaffold63.1|size582422	429882	429970	0.088	19.0169	0	24.4201	0	0	0	0	0
scaffold63.1_Cluster8	scaffold63.1|size582422	438069	438392	0.323	0	0	0.73924	3.67186	2.77777	2.76631	3.45522	16.3867
scaffold63.1_Cluster9	scaffold63.1|size582422	450585	452128	1.543	0.542283	0	3.40443	0	0.872216	0.289539	5.30413	1.14342
scaffold63.1_Cluster10	scaffold63.1|size582422	460783	463443	2.66	1.25826	0	0.359059	0	1.0119	0	0.279709	0
scaffold63.1_Cluster11	scaffold63.1|size582422	464684	464800	0.116	0	0	4.1168	0	3.86733	7.70273	3.207	0
scaffold63.1_Cluster12	scaffold63.1|size582422	518715	518746	0.031	0	0	0	86.0813	0	0	0	0
scaffold59.1_Cluster1	scaffold59.1|size588352	41175	42270	1.095	0	0	0.218059	8.66491	0.819379	2.85599	1.69869	5.37077
scaffold59.1_Cluster2	scaffold59.1|size588352	105677	113812	8.135	4.52571	1.47192	2.11331	11.5904	1.37864	5.71148	2.78952	17.1333
scaffold59.1_Cluster3	scaffold59.1|size588352	136342	137346	1.004	0	0	0	4.72514	0	0	0	2.34303
scaffold59.1_Cluster4	scaffold59.1|size588352	160011	166266	6.255	0	0	0.22904	10.0019	1.0758	4.57115	1.42739	19.7443
scaffold59.1_Cluster5	scaffold59.1|size588352	213072	220306	7.234	0.57834	1.24144	1.61736	17.0917	0.620141	1.79099	0.874234	14.3895
scaffold59.1_Cluster6	scaffold59.1|size588352	255426	255621	0.195	8.58197	0	6.12242	0	144.935	75.6053	242.285	21.1113
scaffold59.1_Cluster7	scaffold59.1|size588352	457088	457641	0.553	0	0	0	0	1.62246	0.807881	0	0
scaffold59.1_Cluster8	scaffold59.1|size588352	469998	470624	0.626	0	0	0	0.947292	0	0.713672	0	1.87891
scaffold59.1_Cluster9	scaffold59.1|size588352	544128	544629	0.501	0	0	0	0	0	2.6752	0	8.21696
scaffold59.1_Cluster10	scaffold59.1|size588352	549889	550799	0.91	0	0	0	0	0	0	0	7.10889
scaffold59.1_Cluster11	scaffold59.1|size588352	552160	553750	1.59	0	0	0	0	0.282144	0.56196	0	2.95899
scaffold58.1_Cluster1	scaffold58.1|size591640	13165	13958	0.793	0	0	0	1.4956	0	0.563378	0.46912	3.70807
scaffold58.1_Cluster2	scaffold58.1|size591640	16756	17235	0.479	0	0	0	1.23801	0	1.86538	0	2.45553
scaffold58.1_Cluster3	scaffold58.1|size591640	27763	27803	0.04	0	0	5.96936	0	78.5067	33.5069	18.6006	0
scaffold58.1_Cluster4	scaffold58.1|size591640	46987	47936	0.949	0	0	0.251606	1.24975	0	0.470768	0.784009	1.23941
scaffold58.1_Cluster5	scaffold58.1|size591640	49821	52018	2.197	0	0	0	5.1284	0	0	0.507982	2.14146
scaffold58.1_Cluster6	scaffold58.1|size591640	173438	174163	0.725	2.30825	12.387	1.97606	17.9946	0.618772	1.23244	0	17.8458
scaffold58.1_Cluster7	scaffold58.1|size591640	199480	200427	0.947	0	0	0	1.25239	0	0.471762	0	1.24203
scaffold58.1_Cluster8	scaffold58.1|size591640	207088	208415	1.327	0	0	0.359871	0.670314	0.676126	0.673336	0.841023	0
scaffold58.1_Cluster9	scaffold58.1|size591640	211314	215586	4.272	0	0	0.223572	1.45753	0	0	0.261245	0
scaffold58.1_Cluster10	scaffold58.1|size591640	424375	425806	1.431	0	2.09191	0.166858	0	0.940482	0	0.259967	0
scaffold58.1_Cluster11	scaffold58.1|size591640	438941	440927	1.986	0.42132	0	0.240458	0.447889	0	0.449908	0.74927	1.18449
scaffold58.1_Cluster12	scaffold58.1|size591640	449584	452400	2.816	0	1.06304	0.339168	2.00055	0.318615	0.79325	0.528427	2.08842
scaffold58.1_Cluster13	scaffold58.1|size591640	460148	462884	2.736	0.305827	0	0.872714	10.8371	0	0.979733	0.679847	7.9531
scaffold58.1_Cluster14	scaffold58.1|size591640	515000	515818	0.818	4.09165	10.9787	1.7514	13.4115	0	2.18464	1.81913	15.8169
scaffold51.1_Cluster1	scaffold51.1|size602365	6604	10347	3.743	0.223549	0	0.191377	0.15843	1.31838	0.596792	0.397555	0.628479
scaffold51.1_Cluster2	scaffold51.1|size602365	20891	22115	1.224	0	0	0	0	0	1.095	0.607863	1.44142
scaffold51.1_Cluster3	scaffold51.1|size602365	24524	24921	0.397	2.10766	0	3.00723	0	3.39	2.25067	0.937059	2.96272
scaffold51.1_Cluster4	scaffold51.1|size602365	26554	27009	0.455	1.83899	0	0.524779	0	3.94382	0.981887	1.63522	1.29253
scaffold51.1_Cluster5	scaffold51.1|size602365	39230	43182	3.952	0	0	0.362512	6.22715	2.27029	1.69569	0.658929	6.10123
scaffold51.1_Cluster6	scaffold51.1|size602365	47327	47687	0.36	46.4857	8.31533	31.8366	15.6487	7.47683	6.20498	9.30031	35.9394
scaffold51.1_Cluster7	scaffold51.1|size602365	69032	69700	0.668	0	0	1.07234	0	0	2.6752	0	0
scaffold51.1_Cluster8	scaffold51.1|size602365	84111	92064	7.953	42.8208	54.5782	28.1017	56.6684	125.451	134.988	127.091	113.582
scaffold51.1_Cluster9	scaffold51.1|size602365	142026	142293	0.267	0	0	3.57715	0	1.68019	1.67325	2.78661	0
scaffold51.1_Cluster10	scaffold51.1|size602365	152880	152910	0.03	0	0	95.5098	0	0	0	0	0
scaffold51.1_Cluster11	scaffold51.1|size602365	221263	222303	1.04	0	0	0.229591	0.855295	3.01949	8.16193	2.50393	20.9228
scaffold51.1_Cluster12	scaffold51.1|size602365	233038	233644	0.606	2.76153	0	0	0	2.22084	0.737225	1.84165	0
scaffold51.1_Cluster13	scaffold51.1|size602365	260640	263175	2.535	0	0	0.282573	5.84817	0.176966	2.29107	0.440251	6.72776
scaffold51.1_Cluster14	scaffold51.1|size602365	265556	268776	3.22	0	0	0.222461	0	0.557279	1.10996	0.693191	1.09584
scaffold51.1_Cluster15	scaffold51.1|size602365	271911	272000	0.089	9.4016	0	0	16.6574	0	5.01976	0	19.8236
scaffold51.1_Cluster16	scaffold51.1|size602365	380585	382822	2.237	0	0	0	1.72308	0	0.998566	0	4.46924
scaffold51.1_Cluster17	scaffold51.1|size602365	469893	471654	1.761	1.42546	1.6999	0	0	3.31171	18.0124	0.211251	0
scaffold51.1_Cluster18	scaffold51.1|size602365	473017	474510	1.493	0	0	0.159929	0	0	1.49618	0.249171	0
scaffold51.1_Cluster19	scaffold51.1|size602365	477289	478489	1.2	0	0	0.596936	0	0.373841	1.1169	0	0
scaffold51.1_Cluster20	scaffold51.1|size602365	505778	506223	0.445	0	0	0	1.33259	0	2.0079	0	0
scaffold51.1_Cluster21	scaffold51.1|size602365	523698	525038	1.34	0	0	0.71276	0	0.334783	0	0.555242	0.43888
scaffold51.1_Cluster22	scaffold51.1|size602365	566831	567958	1.127	0	0	0	1.84163	4.37862	0.792828	0.330091	1.56548
scaffold51.1_Cluster23	scaffold51.1|size602365	585799	586109	0.31	2.69917	0	0	17.2163	0	2.88231	0	9.48547
scaffold51.1_Cluster24	scaffold51.1|size602365	588975	591342	2.367	0	0	0.201753	12.9023	0	1.88745	0.314332	2.98149
scaffold51.1_Cluster25	scaffold51.1|size602365	593070	595995	2.925	0	0	0.653058	8.0081	0.306742	0.458214	0	1.80954
scaffold57.1_Cluster1	scaffold57.1|size593352	42	393	0.351	0	0	0	1.68947	0	2.54563	0	0
scaffold57.1_Cluster2	scaffold57.1|size593352	15107	15892	0.785	2.13183	0	0.912514	4.53252	0.571477	0.569119	0.473901	2.99668
scaffold57.1_Cluster3	scaffold57.1|size593352	18196	20756	2.56	0	4.67737	0.373085	1.96896	0	0	0	0
scaffold57.1_Cluster4	scaffold57.1|size593352	37087	40626	3.539	0.236435	0	0.0674695	0.167563	0	0.126239	0.105118	0.830883
scaffold57.1_Cluster5	scaffold57.1|size593352	42679	43105	0.426	0	0	0	2.78406	0	0	0	2.76103
scaffold57.1_Cluster6	scaffold57.1|size593352	44349	45430	1.081	0.774045	0	0	1.37143	0	0.413283	0	2.72016
scaffold57.1_Cluster7	scaffold57.1|size593352	47494	48252	0.758	0	0	0	9.38794	0	1.17878	0	10.862
scaffold57.1_Cluster8	scaffold57.1|size593352	88745	88849	0.104	16.0912	0	6.88772	0	0	0	3.57704	0
scaffold57.1_Cluster9	scaffold57.1|size593352	90286	91112	0.826	2.02601	3.62412	0	0	4.888	1.62261	2.25189	0
scaffold57.1_Cluster10	scaffold57.1|size593352	233553	236687	3.134	3.20386	5.73105	18.4376	24.3143	0.715714	1.28297	0.830915	8.81961
scaffold57.1_Cluster11	scaffold57.1|size593352	293024	294410	1.386	0	0	0	0	1.61836	0.322337	0	0
scaffold57.1_Cluster12	scaffold57.1|size593352	297145	298808	1.663	12.0757	27.0011	11.3429	23.8913	2.42783	4.29834	5.14509	2.47546
scaffold57.1_Cluster13	scaffold57.1|size593352	394898	397654	2.756	0	0	0	1.29101	0	0.162104	0	0.426777
scaffold57.1_Cluster14	scaffold57.1|size593352	417283	417351	0.068	0	0	0	0	72.5692	13.14	10.9415	17.297
scaffold57.1_Cluster15	scaffold57.1|size593352	578972	579781	0.809	0	0	0.295148	1.83252	0	0.552235	0	0
scaffold68.1_Cluster1	scaffold68.1|size576024	41	863	0.822	62.094	69.1933	46.4768	14.789	0.545754	7.60902	0	7.15449
scaffold68.1_Cluster2	scaffold68.1|size576024	11983	13804	1.821	0	0	0	0.488472	0	0.490674	0	0.968862
scaffold68.1_Cluster3	scaffold68.1|size576024	25822	25853	0.031	53.9834	0	38.512	0	0	0	0	0
scaffold68.1_Cluster4	scaffold68.1|size576024	63898	65854	1.956	0	0	0	0	0.688052	0.913616	0.19019	0
scaffold68.1_Cluster5	scaffold68.1|size576024	70785	74208	3.423	101.446	0.874531	8.859	0	37.0893	3.9155	8.2597	0.171808
scaffold68.1_Cluster6	scaffold68.1|size576024	79774	79804	0.03	0	0	0	0	0	0	37.2012	0
scaffold68.1_Cluster7	scaffold68.1|size576024	236344	239429	3.085	0	0	0.232196	5.95888	0.145416	2.60669	0.723525	11.6285
scaffold68.1_Cluster8	scaffold68.1|size576024	258709	259315	0.606	0	0	0	0	5.18196	0	0	1.94092
scaffold68.1_Cluster9	scaffold68.1|size576024	276627	276853	0.226	0	0	3.16957	20.9913	0	0	0	0
scaffold68.1_Cluster10	scaffold68.1|size576024	290276	290815	0.539	0	0	0	0	5.8261	1.65773	1.38038	8.72875
scaffold68.1_Cluster11	scaffold68.1|size576024	293128	293440	0.312	0	0	0	8.55295	0	2.86384	0	5.6548
scaffold68.1_Cluster12	scaffold68.1|size576024	389545	390808	1.263	0.662504	0	0.189053	0.469521	0.355194	0.707456	0.294547	2.32818
scaffold68.1_Cluster13	scaffold68.1|size576024	402380	403724	1.344	1.24515	0	0.710638	0	0	0.664819	0.830385	0
scaffold68.1_Cluster14	scaffold68.1|size576024	497133	498325	1.192	0	0	0	4.97487	0	1.49919	0.312091	10.8542
scaffold68.1_Cluster15	scaffold68.1|size576024	501960	502022	0.062	26.9917	0	73.1728	9.56459	0	7.20578	84.0028	37.9419
scaffold68.1_Cluster16	scaffold68.1|size576024	546971	552743	5.772	0	0	0.0413677	1.07875	0.0777217	1.78022	0.51561	4.78875
scaffold68.1_Cluster17	scaffold68.1|size576024	571463	572694	1.231	0.679726	0	0	0	5.10198	1.45169	4.53305	0
scaffold56.1_Cluster1	scaffold56.1|size593439	24158	24402	0.244	3.42927	0	0	0	0	0	0	0
scaffold56.1_Cluster2	scaffold56.1|size593439	29979	31104	1.125	0	2.66091	0.424488	0.263558	0.398764	0.397119	0	0
scaffold56.1_Cluster3	scaffold56.1|size593439	99406	100123	0.717	0	0	0	0.413532	0	0	0	3.28089
scaffold56.1_Cluster4	scaffold56.1|size593439	102936	104384	1.448	0	0	0.164899	8.19067	1.85888	0	0.256915	0.812292
scaffold56.1_Cluster5	scaffold56.1|size593439	266933	267546	0.613	0	0	0.389518	3.86952	0	0	0	9.59379
scaffold56.1_Cluster6	scaffold56.1|size593439	291703	293832	2.129	0	0	0	0.139268	0	0.209844	0.174736	0.828698
scaffold56.1_Cluster7	scaffold56.1|size593439	299622	302276	2.654	0	0	0.0899678	0	2.36644	4.71335	0.841023	21.4942
scaffold56.1_Cluster8	scaffold56.1|size593439	316492	318326	1.834	0	0	0	1.13169	0	1.21799	0	1.92399
scaffold56.1_Cluster9	scaffold56.1|size593439	321859	322561	0.702	11.9194	0	18.0271	0	0	0.636408	0	0
scaffold56.1_Cluster10	scaffold56.1|size593439	330618	330652	0.034	0	0	0	61.0446	0	0	0	0
scaffold56.1_Cluster11	scaffold56.1|size593439	334348	335381	1.033	0	0	0	0.28703	0	0.864973	0	5.12381
scaffold56.1_Cluster12	scaffold56.1|size593439	347916	348546	0.63	0	0	0.379007	0.470639	0	0	0	7.46793
scaffold56.1_Cluster13	scaffold56.1|size593439	363498	363692	0.194	0	0	0	0	0	0	0	27.283
scaffold56.1_Cluster14	scaffold56.1|size593439	406188	408122	1.934	0	0	0.246923	4.446	0	0.462005	0	3.04084
scaffold56.1_Cluster15	scaffold56.1|size593439	460562	460593	0.031	0	0	0	0	57.8851	0	12.0004	0
scaffold56.1_Cluster16	scaffold56.1|size593439	486140	487748	1.608	0	0	0.148492	5.34737	0.557972	2.22268	0	1.0972
scaffold56.1_Cluster17	scaffold56.1|size593439	489201	489330	0.129	0	0	0	9.19387	0	6.92649	0	22.7945
scaffold56.1_Cluster18	scaffold56.1|size593439	497427	497681	0.254	0	0	0	1.16733	3.53236	5.27667	2.92923	18.5228
scaffold56.1_Cluster19	scaffold56.1|size593439	585849	586994	1.145	0	0	0	1.55372	0	0.390182	0	0
scaffold69.1_Cluster1	scaffold69.1|size570911	15655	16102	0.447	0	0	0	0	4.0144	1.99892	0	0
scaffold69.1_Cluster2	scaffold69.1|size570911	47397	49347	1.95	0	0	0	3.04105	1.38034	0.687321	0	6.03179
scaffold69.1_Cluster3	scaffold69.1|size570911	66836	67282	0.446	0	0	2.14147	0	4.02341	5.0085	1.66822	0
scaffold69.1_Cluster4	scaffold69.1|size570911	139409	142318	2.909	0	0	0.164163	1.93659	0.154214	0.460734	0	3.03248
scaffold69.1_Cluster5	scaffold69.1|size570911	211597	211690	0.093	0	0	0	3.1882	0	0	0	0
scaffold69.1_Cluster6	scaffold69.1|size570911	237025	237713	0.688	0	0	0	0.430963	0.652049	3.24679	1.08143	2.56439
scaffold69.1_Cluster7	scaffold69.1|size570911	315747	315778	0.031	53.9834	96.5651	15.4048	28.6938	0	0	0	0
scaffold69.1_Cluster8	scaffold69.1|size570911	364092	364552	0.46	0	0	0.519075	1.93371	0.975239	0	0	1.27848
scaffold69.1_Cluster9	scaffold69.1|size570911	401076	401227	0.151	22.1654	0	26.8819	5.89077	14.8546	2.95867	2.46366	3.8947
scaffold69.1_Cluster10	scaffold69.1|size570911	402824	403080	0.256	6.53705	0	15.8561	4.63285	3.50476	0	1.45317	4.59453
scaffold69.1_Cluster11	scaffold69.1|size570911	430358	430961	0.603	0	0	0	0.491712	0	0.740893	0	4.87645
scaffold69.1_Cluster12	scaffold69.1|size570911	471490	471521	0.031	0	0	7.7024	0	0	72.0578	0	0
scaffold69.1_Cluster13	scaffold69.1|size570911	539436	539707	0.271	0	0	0	0	0	1.64856	0	15.1908
scaffold69.1_Cluster14	scaffold69.1|size570911	556623	557388	0.765	0	0	0	0	0	0.583998	0.486291	4.61254
scaffold64.1_Cluster1	scaffold64.1|size582273	52368	54824	2.456	0	0	0.0972209	1.08653	0.182659	0	0.151471	0.478908
scaffold64.1_Cluster2	scaffold64.1|size582273	107623	109362	1.739	0	0	0.274611	0.682006	0	0	0.213923	0.676365
scaffold64.1_Cluster3	scaffold64.1|size582273	125963	126159	0.196	0	0	0	1.51277	9.1553	2.27938	3.79605	3.00051
scaffold64.1_Cluster4	scaffold64.1|size582273	127302	128779	1.477	0	0	0	8.83284	0	0.302477	0	0
scaffold64.1_Cluster5	scaffold64.1|size582273	147670	147769	0.099	0	0	0	0	4.53141	0	18.7885	0
scaffold64.1_Cluster6	scaffold64.1|size582273	155089	155379	0.29	0	0	0.82336	1.02242	0	1.54055	0	4.05586
scaffold64.1_Cluster7	scaffold64.1|size582273	159920	161449	1.529	0.547248	0	0.156164	0	0.293401	0.58438	0	0
scaffold64.1_Cluster8	scaffold64.1|size582273	164663	167513	2.85	1.46797	0	2.84854	0.312108	3.93517	2.03785	4.96017	0
scaffold64.1_Cluster9	scaffold64.1|size582273	172807	173715	0.908	0	0	1.5778	0	0.494064	0	0.409705	0
scaffold64.1_Cluster10	scaffold64.1|size582273	174857	176065	1.208	0.692668	0	0	0	0.742731	0.369833	0.307957	0
scaffold64.1_Cluster11	scaffold64.1|size582273	179332	180324	0.992	1.68698	0	0.7221	0	0	0.900723	1.87506	2.37137
scaffold64.1_Cluster12	scaffold64.1|size582273	184895	185025	0.13	0	0	0	4.56157	0	0	8.5849	27.143
scaffold64.1_Cluster13	scaffold64.1|size582273	191716	192119	0.403	0	0	0	0	0	0	3.69243	2.91861
scaffold64.1_Cluster14	scaffold64.1|size582273	197215	197281	0.066	0	0	0	26.9548	0	0	5.63655	0
scaffold64.1_Cluster15	scaffold64.1|size582273	211635	211899	0.264	0	0	0	3.36934	1.69928	3.38453	5.63655	37.87
scaffold64.1_Cluster16	scaffold64.1|size582273	234702	235891	1.189	0.703736	2.51768	0.20082	0.997485	0	0.375743	0.312878	0.989234
scaffold64.1_Cluster17	scaffold64.1|size582273	282304	282336	0.032	0	0	0	0	168.229	0	34.8762	0
scaffold64.1_Cluster18	scaffold64.1|size582273	286184	286370	0.186	0	0	1.28373	0	4.82376	0	6.0002	0
scaffold64.1_Cluster19	scaffold64.1|size582273	317623	318326	0.703	0	0	0	0.421767	1.27627	0.635503	1.58754	0
scaffold64.1_Cluster20	scaffold64.1|size582273	353699	355877	2.178	0	0	0	1.22522	0	0	0	1.35009
scaffold64.1_Cluster21	scaffold64.1|size582273	384523	384567	0.044	19.0169	0	5.42669	0	10.1957	40.6144	0	0
scaffold64.1_Cluster22	scaffold64.1|size582273	425767	426320	0.553	0	0	0.43178	3.75319	0	0.807881	0	3.19041
scaffold64.1_Cluster23	scaffold64.1|size582273	447037	447630	0.593	0	0	0.80531	7.50006	0	0	0	1.98347
scaffold64.1_Cluster24	scaffold64.1|size582273	448989	450413	1.424	1.1752	0	0	0.208218	0	0.313735	0.261245	0.825982
scaffold74.1_Cluster1	scaffold74.1|size560373	25468	26319	0.851	0	0	4.20872	0	0.527156	0	2.18574	0
scaffold74.1_Cluster2	scaffold74.1|size560373	59768	60696	0.928	0	0	0.2573	5.75112	0	1.92568	0	5.70355
scaffold74.1_Cluster3	scaffold74.1|size560373	188199	191592	3.393	0.246608	0	0	0.873865	0.132216	0	0.328923	0.519982
scaffold74.1_Cluster4	scaffold74.1|size560373	261334	263206	1.872	0.446978	0	0.12755	0.950328	0.479284	0.477306	0.198725	5.02649
scaffold74.1_Cluster5	scaffold74.1|size560373	286367	287305	0.938	0.892049	0	1.52734	13.2762	0.956524	0.476288	0.396602	5.01577
scaffold74.1_Cluster6	scaffold74.1|size560373	288557	289229	0.672	1.24515	4.45464	1.7766	0.882447	22.6975	7.31301	9.41103	0
scaffold74.1_Cluster7	scaffold74.1|size560373	300625	300656	0.031	0	0	0	0	28.9426	28.8231	24.0008	56.9128
scaffold74.1_Cluster8	scaffold74.1|size560373	303596	304167	0.571	4.39619	0	3.76352	1.03854	0	0	0	0
scaffold74.1_Cluster9	scaffold74.1|size560373	320126	326914	6.788	0.123268	1.323	0.527639	4.97956	0.726975	2.63264	0.98648	9.7901
scaffold74.1_Cluster10	scaffold74.1|size560373	381319	383882	2.563	0	0	0.0931621	3.00783	0	1.04586	0	3.90078
scaffold74.1_Cluster11	scaffold74.1|size560373	448150	448527	0.377	4.43895	0	1.26671	0	0	0	0	0
scaffold74.1_Cluster12	scaffold74.1|size560373	472878	484118	11.24	2.82884	3.19593	2.0606	12.6093	5.78723	17.2105	4.93148	13.3421
scaffold74.1_Cluster13	scaffold74.1|size560373	490417	497140	6.723	0	0	0.284128	4.71899	0.200183	0.930331	0.166003	3.14913
scaffold74.1_Cluster14	scaffold74.1|size560373	501972	504637	2.665	0	0	0.179193	2.00264	0.336668	0.167639	0.558368	1.7654
scaffold74.1_Cluster15	scaffold74.1|size560373	507196	508719	1.523	0	0	0	0	2.0619	1.17336	1.22131	0
scaffold74.1_Cluster16	scaffold74.1|size560373	510531	512517	1.986	0	0	0.360686	2.98592	0	0.224954	0.561952	0.296123
scaffold74.1_Cluster17	scaffold74.1|size560373	531635	532380	0.745	5.61572	8.03629	10.8971	1.98995	12.6454	2.99838	9.48757	2.36819
scaffold74.1_Cluster18	scaffold74.1|size560373	539890	541114	1.224	2.05084	0	0.780309	0	0	0.729997	0	0
scaffold74.1_Cluster19	scaffold74.1|size560373	545742	546550	0.808	1.03557	0	2.06859	0.366958	1.11042	1.10584	4.60411	0.727846
scaffold65.1_Cluster1	scaffold65.1|size582106	8305	8416	0.111	0	0	0	0	0	0	0	42.3855
scaffold65.1_Cluster2	scaffold65.1|size582106	36510	36540	0.03	55.7828	0	7.95915	0	14.9537	89.3517	12.4004	0
scaffold65.1_Cluster3	scaffold65.1|size582106	115326	117995	2.669	0.627008	4.48635	0.715697	5.66565	0.336163	2.17604	0.696914	6.16964
scaffold65.1_Cluster4	scaffold65.1|size582106	211527	212280	0.753	0	0	1.26839	0	0	0	0	0
scaffold65.1_Cluster5	scaffold65.1|size582106	237763	237954	0.191	0	0	0	12.4189	0	0	0	6.15811
scaffold65.1_Cluster6	scaffold65.1|size582106	263916	264773	0.857	0	0	0	0.345977	0.523465	0.521305	0.434087	4.11738
scaffold65.1_Cluster7	scaffold65.1|size582106	280363	281308	0.945	0	0	0.252671	0	0.474719	1.89104	0.393664	6.8456
scaffold65.1_Cluster8	scaffold65.1|size582106	340216	340455	0.239	0	25.0504	1.99811	1.2406	0	3.73856	6.22615	0
scaffold65.1_Cluster9	scaffold65.1|size582106	357315	359800	2.485	0	0	0.0960863	0.119317	0	0.179782	0.299406	1.89328
scaffold65.1_Cluster10	scaffold65.1|size582106	379372	380940	1.568	0	0	0.15228	14.9386	0	0.569845	0.237253	6.37608
scaffold65.1_Cluster11	scaffold65.1|size582106	486901	486932	0.031	53.9834	0	30.8096	0	0	0	12.0004	0
scaffold65.1_Cluster12	scaffold65.1|size582106	505902	505954	0.052	482.736	57.5677	114.795	11.4039	0	0	0	0
scaffold65.1_Cluster13	scaffold65.1|size582106	525449	525485	0.036	11133.3	7234.34	5279.57	494.171	9981.57	11963.2	578.686	147.025
scaffold65.1_Cluster14	scaffold65.1|size582106	530652	531245	0.593	1.41103	0	0.402655	0	0	0	0	0
scaffold65.1_Cluster15	scaffold65.1|size582106	535986	539648	3.662	0	0	0.130407	0	0.735024	4.14795	0.812698	19.432
scaffold65.1_Cluster16	scaffold65.1|size582106	540945	542006	1.061	0	0	0.67514	35.2114	0.845636	8.84253	0.701249	10.5315
scaffold65.1_Cluster17	scaffold65.1|size582106	543829	545094	1.265	0	0	0	0.937557	0	0	0.294081	1.3947
scaffold65.1_Cluster18	scaffold65.1|size582106	546396	558077	11.681	0.0716328	0	0.756327	7.81806	0.921722	5.0868	2.0064	15.4564
scaffold65.1_Cluster19	scaffold65.1|size582106	559110	561910	2.8	0.597673	1.06911	0.341106	4.12985	0.640871	1.59557	0.664308	9.03153
scaffold65.1_Cluster20	scaffold65.1|size582106	563559	568815	5.256	0	0.569543	0.636005	7.67205	0.768167	3.31499	1.34479	9.73452
scaffold65.1_Cluster21	scaffold65.1|size582106	570023	577889	7.866	0	0	2.39807	15.6054	2.73751	9.71214	1.5134	16.523
scaffold60.1_Cluster1	scaffold60.1|size586785	120683	121016	0.333	0	0	0.71704	36.5063	0	8.0497	0	49.4498
scaffold60.1_Cluster2	scaffold60.1|size586785	269519	269917	0.398	0	0	0.599936	2.23494	3.38148	7.85756	3.73882	4.43291
scaffold60.1_Cluster3	scaffold60.1|size586785	304178	304427	0.249	0	0	0	1.19077	0	3.58842	0	4.72369
scaffold60.1_Cluster4	scaffold60.1|size586785	421862	422593	0.731	0	0	0	0	1.84108	1.22232	1.01782	0.804513
scaffold60.1_Cluster5	scaffold60.1|size586785	428581	429595	1.014	0	0	0	0	1.32725	0	0	1.15996
scaffold60.1_Cluster6	scaffold60.1|size586785	521266	523586	2.32	1.44266	0	0.5146	0.639014	1.1602	1.54055	0.641401	1.01396
scaffold60.1_Cluster7	scaffold60.1|size586785	537138	538948	1.81	0	0	0	1.14669	0	0	0	2.92425
scaffold60.1_Cluster8	scaffold60.1|size586785	545439	547138	1.699	2.95495	3.52386	2.10807	1.22161	0.264043	0	0	0
scaffold60.1_Cluster9	scaffold60.1|size586785	558396	560334	1.938	0	0	0	3.05988	0.231481	1.38315	0	2.73111
scaffold60.1_Cluster10	scaffold60.1|size586785	561458	561848	0.39	0	0	0	12.9245	0	1.14553	0	0
scaffold60.1_Cluster11	scaffold60.1|size586785	566498	568112	1.614	0	1.85472	2.51497	36.7413	2.22359	10.7953	4.14884	32.7936
scaffold60.1_Cluster12	scaffold60.1|size586785	569303	573548	4.245	0.197112	0	0.618732	8.94047	0.739757	1.47341	0.350542	4.71034
scaffold60.1_Cluster13	scaffold60.1|size586785	575161	580949	5.788	0.144565	0	0.825067	9.8356	0.620055	3.01029	1.09264	6.0964
scaffold73.1_Cluster1	scaffold73.1|size561141	13136	14249	1.113	1.50358	2.68959	0.214532	4.79519	0	0.8028	0	1.58517
scaffold73.1_Cluster2	scaffold73.1|size561141	116328	117082	0.754	0	0	0	0	0.594973	0.592518	0.98677	7.79973
scaffold73.1_Cluster3	scaffold73.1|size561141	241023	241226	0.203	0	0	0	4.38181	0	0	0	2.89704
scaffold73.1_Cluster4	scaffold73.1|size561141	251387	251727	0.34	0	0	0	6.97652	0	1.314	2.18831	5.18911
scaffold73.1_Cluster5	scaffold73.1|size561141	369150	369834	0.684	0	0	0	2.16741	0	0.653156	0	6.01856
scaffold73.1_Cluster6	scaffold73.1|size561141	485888	486567	0.679	0	0	0	0.436675	0.660692	0.657965	0.547883	2.59838
scaffold73.1_Cluster7	scaffold73.1|size561141	523076	523694	0.618	0	0	0	4.31799	0	1.44582	0	10.4678
scaffold73.1_Cluster8	scaffold73.1|size561141	542545	542741	0.196	0	0	2.43647	0	0	4.55876	7.59209	0
scaffold67.1_Cluster1	scaffold67.1|size579937	48818	49047	0.229	0	0	0	5.17908	0	0	1.62451	12.8406
scaffold67.1_Cluster2	scaffold67.1|size579937	54355	56942	2.587	0	0	0	2.52147	0	0.345387	0	2.04596
scaffold67.1_Cluster3	scaffold67.1|size579937	83782	84725	0.943	0	0	0	0.314425	0	0.473763	0	3.11824
scaffold67.1_Cluster4	scaffold67.1|size579937	153277	153611	0.334	0	0	0	8.87731	0	1.3376	0	8.80388
scaffold67.1_Cluster5	scaffold67.1|size579937	161142	162057	0.915	2.74342	6.54321	1.04382	0.324046	0	0	0	8.35551
scaffold67.1_Cluster6	scaffold67.1|size579937	184621	186477	1.856	0	0	0.12865	1.75729	0	0.962841	0	3.16864
scaffold67.1_Cluster7	scaffold67.1|size579937	212257	215308	3.051	0	0	0.313044	11.2731	0.147037	2.48931	0.243863	20.4322
scaffold67.1_Cluster8	scaffold67.1|size579937	220535	224850	4.315	0	0	0.110672	0.274857	0.103965	0.414145	0.68971	0
scaffold67.1_Cluster9	scaffold67.1|size579937	239693	240188	0.495	0	0	0.964745	0	0	0.902542	0	0
scaffold67.1_Cluster10	scaffold67.1|size579937	243546	244640	1.094	0	0	0.218258	0	0.410064	0	0.680096	0
scaffold67.1_Cluster11	scaffold67.1|size579937	264746	265784	1.038	0	0	0	0.571295	0.432187	0	0	0
scaffold67.1_Cluster12	scaffold67.1|size579937	275440	275823	0.383	10.9235	7.81598	7.48118	3.09663	7.02783	17.4971	11.6557	0
scaffold67.1_Cluster13	scaffold67.1|size579937	333843	333873	0.03	0	0	0	0	74.7683	0	12.4004	0
scaffold67.1_Cluster14	scaffold67.1|size579937	427082	427116	0.034	0	0	0	0	0	13.14	0	0
scaffold67.1_Cluster15	scaffold67.1|size579937	501866	507111	5.245	0	0	0	1.3002	0.171062	1.10731	0.212781	4.14865
scaffold67.1_Cluster16	scaffold67.1|size579937	508718	508775	0.057	0	0	0	0	0	0	0	61.9052
scaffold66.1_Cluster1	scaffold66.1|size580582	143	12543	12.4	0.742271	1.20706	3.31203	35.3412	0.904455	1.98159	1.14004	6.11813
scaffold66.1_Cluster2	scaffold66.1|size580582	15415	21819	6.404	11.498	9.81635	10.1416	77.0424	0.420309	0.697624	0.697088	0.459166
scaffold66.1_Cluster3	scaffold66.1|size580582	28532	33200	4.668	0.537752	0.641285	0.358059	13.7199	0.576619	0.382826	0.239083	1.25985
scaffold66.1_Cluster4	scaffold66.1|size580582	34790	36355	1.565	0	0	0.152572	0.378917	0.573303	0	0.237708	0
scaffold66.1_Cluster5	scaffold66.1|size580582	37514	38519	1.005	0.832579	0	0	4.13038	1.33913	0	0	4.09621
scaffold66.1_Cluster6	scaffold66.1|size580582	40013	41145	1.132	0.739172	0	0.421863	4.19085	0.792597	1.57865	1.64316	5.19522
scaffold66.1_Cluster7	scaffold66.1|size580582	42716	43777	1.061	0	0	0	0.279456	0.422818	0	1.05187	1.10858
scaffold66.1_Cluster8	scaffold66.1|size580582	49882	51623	1.741	0.96122	0	2.46866	0.170306	1.80372	0.25661	0.641032	0
scaffold66.1_Cluster9	scaffold66.1|size580582	57094	57945	0.851	0	0	0	0.696833	0.527156	0.524981	0.874295	2.07321
scaffold66.1_Cluster10	scaffold66.1|size580582	67559	68124	0.565	0	0	1.69044	9.44609	0	2.37217	3.95057	5.20442
scaffold66.1_Cluster11	scaffold66.1|size580582	88681	88832	0.151	0	0	0	5.89077	0	2.95867	0	3.8947
scaffold66.1_Cluster12	scaffold66.1|size580582	176367	177773	1.406	0	0	0.509476	5.06121	0.319068	4.13077	1.05836	17.5677
scaffold66.1_Cluster13	scaffold66.1|size580582	273681	274130	0.449	1.86357	0	1.59537	0	0	0	0	0
scaffold66.1_Cluster14	scaffold66.1|size580582	323801	324728	0.927	0	0	0	0	0	1.92776	0.401308	0
scaffold66.1_Cluster15	scaffold66.1|size580582	338130	339975	1.845	0	0	0.129417	1.76776	0	0.242146	0	2.23127
scaffold66.1_Cluster16	scaffold66.1|size580582	354868	354960	0.092	9.09503	0	2.59537	0	19.5048	4.85607	12.1308	0
scaffold66.1_Cluster17	scaffold66.1|size580582	386018	389931	3.913	0	0.765019	0.244083	0.227321	0.229292	0.228346	0.285213	3.15617
scaffold66.1_Cluster18	scaffold66.1|size580582	397480	397746	0.266	0	0	0.897648	0	0	1.67954	1.39854	4.4218
scaffold66.1_Cluster19	scaffold66.1|size580582	493916	495228	1.312	0	0	0.727971	0	2.05157	0.681034	1.13418	0.448246
scaffold66.1_Cluster20	scaffold66.1|size580582	510067	510956	0.889	0	0	0.268588	2.33466	0	0.50254	0.836923	1.32306
scaffold66.1_Cluster21	scaffold66.1|size580582	518570	521005	2.435	0	0	0.0980593	0.121767	0	0	0.152777	0
scaffold66.1_Cluster22	scaffold66.1|size580582	540948	541215	0.267	6.26773	0	0	0	5.04056	0	4.17992	0
scaffold66.1_Cluster23	scaffold66.1|size580582	543669	544437	0.768	0	0	0	1.15821	0	2.32687	0	9.95481
scaffold75.1_Cluster1	scaffold75.1|size560153	20127	20867	0.74	0	0	0	0.801358	0	1.20746	0	3.17892
scaffold75.1_Cluster2	scaffold75.1|size560153	22000	23996	1.996	0	0	0	0.742741	0	0	0	0.883917
scaffold75.1_Cluster3	scaffold75.1|size560153	42968	43275	0.307	2.72555	9.75088	1.55553	0	0	0	1.21177	0
scaffold75.1_Cluster4	scaffold75.1|size560153	92362	99376	7.014	0	0.426792	0.714894	10.2723	1.79086	4.45867	2.17458	26.9147
scaffold75.1_Cluster5	scaffold75.1|size560153	110662	111832	1.17	0.715164	0	0.612242	0.253421	0	0	1.5898	0.502649
scaffold75.1_Cluster6	scaffold75.1|size560153	148396	148436	0.04	104.593	74.838	41.7855	0	44.861	0	37.2012	0
scaffold75.1_Cluster7	scaffold75.1|size560153	149877	150633	0.756	0	0	0	0.784398	1.1868	1.1819	0.98416	8.557
scaffold75.1_Cluster8	scaffold75.1|size560153	200390	202314	1.924	0	0	0.248206	0.924643	1.16583	1.39322	0.580061	7.03029
scaffold75.1_Cluster9	scaffold75.1|size560153	205233	205996	0.763	3.28994	3.92335	4.06824	15.1554	0.587955	4.68423	1.4627	12.3324
scaffold75.1_Cluster10	scaffold75.1|size560153	280776	281960	1.184	0	0	0	0	6.82008	1.50932	0.628399	0
scaffold75.1_Cluster11	scaffold75.1|size560153	295483	295723	0.24	0	0	0	12.3543	0	1.86149	0	0
scaffold75.1_Cluster12	scaffold75.1|size560153	314519	315047	0.528	0	0	0	7.30025	0	0	0.704569	6.68295
scaffold75.1_Cluster13	scaffold75.1|size560153	317824	318601	0.777	0	0	3.99494	0	2.88681	0	3.35146	1.51377
scaffold75.1_Cluster14	scaffold75.1|size560153	357681	358973	1.292	0	0	0.55443	0.458982	0	0	0	0
scaffold75.1_Cluster15	scaffold75.1|size560153	462063	462166	0.103	0	0	4.6364	2.87866	4.35543	0	0	0
scaffold75.1_Cluster16	scaffold75.1|size560153	471896	472448	0.552	0	0	0.432562	3.22285	0	0	0	2.13079
scaffold75.1_Cluster17	scaffold75.1|size560153	518836	520449	1.613	3.11249	7.42348	1.48031	2.38967	2.50309	2.49276	1.15317	6.1982
scaffold75.1_Cluster18	scaffold75.1|size560153	521708	524540	2.832	0.59092	1.05703	0.590191	2.19864	2.0593	4.73261	1.83904	23.4658
scaffold75.1_Cluster19	scaffold75.1|size560153	525592	526618	1.026	1.63108	0	1.62907	2.88989	0.437241	0.435437	0.362585	4.58557
scaffold75.1_Cluster20	scaffold75.1|size560153	538954	539800	0.846	0	0	0.282239	0	1.06054	0	2.19866	0
scaffold75.1_Cluster21	scaffold75.1|size560153	542010	543389	1.379	0	0	0.346301	0	1.95189	3.5637	2.96747	4.69115
scaffold77.1_Cluster1	scaffold77.1|size557906	10002	10032	0.03	0	598.704	0	0	0	0	0	0
scaffold77.1_Cluster2	scaffold77.1|size557906	11893	13770	1.877	0	0	0.127211	0	0.717011	0	0	2.81987
scaffold77.1_Cluster3	scaffold77.1|size557906	37229	38169	0.94	0	0	0.254015	0	0	0.475275	0	0.625638
scaffold77.1_Cluster4	scaffold77.1|size557906	63702	64091	0.389	4.30202	0	4.91053	0	0	0	0	0
scaffold77.1_Cluster5	scaffold77.1|size557906	91816	93969	2.153	0	1.39039	0.110903	0.826295	0.208365	0.41501	0	0.546307
scaffold77.1_Cluster6	scaffold77.1|size557906	131692	132365	0.673	0	0	0	0	3.33291	0	0	0
scaffold77.1_Cluster7	scaffold77.1|size557906	157407	159085	1.678	0	0	0	20.1438	0	1.06498	0	1.40191
scaffold77.1_Cluster8	scaffold77.1|size557906	196544	197573	1.029	1.62632	0	0.928181	0	1.74387	0.434168	0	0.571525
scaffold77.1_Cluster9	scaffold77.1|size557906	210332	211202	0.87	0	0	0.274453	0	0.515643	0.513515	1.7104	0
scaffold77.1_Cluster10	scaffold77.1|size557906	430542	432030	1.488	1.12465	0	0.4814	0	0.904455	0	0.500017	0
scaffold77.1_Cluster11	scaffold77.1|size557906	443896	448135	4.239	41.0574	45.1959	22.4749	81.6273	17.6735	11.4878	10.6189	13.7348
scaffold77.1_Cluster12	scaffold77.1|size557906	484203	484697	0.494	0	0	0	0.600207	0	0.904369	0	9.52388
scaffold77.1_Cluster13	scaffold77.1|size557906	498165	498729	0.564	0	0	0	0	0	0	0	6.25638
scaffold77.1_Cluster14	scaffold77.1|size557906	524375	525729	1.354	0.617978	0	0.352695	1.09491	0	0	0	0.434342
scaffold77.1_Cluster15	scaffold77.1|size557906	526793	538634	11.841	8.19712	4.80338	6.57381	17.6033	0.833495	3.01838	1.16244	14.5522
scaffold77.1_Cluster16	scaffold77.1|size557906	543386	544221	0.835	9.01878	25.0954	4.28936	0	8.59611	31.5674	4.45524	0
scaffold70.1_Cluster1	scaffold70.1|size567005	31583	31978	0.395	25.42	15.1571	33.2471	1.50128	1.13572	2.26207	5.65082	2.97772
scaffold70.1_Cluster2	scaffold70.1|size567005	64812	65904	1.092	6.12998	0	5.24779	0	0	0	0.340671	0
scaffold70.1_Cluster3	scaffold70.1|size567005	107403	108175	0.772	0	0	2.47435	0	0.581101	0	0.481881	0
scaffold70.1_Cluster4	scaffold70.1|size567005	117761	119773	2.012	0	1.48783	0.593376	8.54728	0.668901	4.88503	0.554691	15.784
scaffold70.1_Cluster5	scaffold70.1|size567005	189834	190048	0.214	0	0	1.11577	4.15657	4.19261	4.17531	0	2.74813
scaffold70.1_Cluster6	scaffold70.1|size567005	267428	268603	1.175	393.091	163.051	347.493	34.8233	330.635	278.701	167.168	28.0286
scaffold70.1_Cluster7	scaffold70.1|size567005	294874	295619	0.745	0	0	0	6.76582	0	5.39708	0.499346	11.0515
scaffold70.1_Cluster8	scaffold70.1|size567005	300226	300425	0.199	0	0	0	2.97992	0	2.24502	1.86941	11.8211
scaffold70.1_Cluster9	scaffold70.1|size567005	544662	546103	1.441	1.742	0	0.662802	0.205761	0.311318	0	3.35612	0
scaffold61.1_Cluster1	scaffold61.1|size591320	24572	26490	1.918	0.436258	0	1.24491	0.618357	1.40337	2.09636	0.581876	2.14635
scaffold61.1_Cluster2	scaffold61.1|size591320	33048	33623	0.575	11.6416	0	6.64416	1.03131	12.4831	4.66183	8.41072	1.02278
scaffold61.1_Cluster3	scaffold61.1|size591320	35957	36685	0.728	1.14937	0	0.655974	0	1.84867	0	4.08805	0
scaffold61.1_Cluster4	scaffold61.1|size591320	42153	43561	1.408	7.7256	2.12608	2.71335	0.210584	3.18615	2.2211	1.84949	0
scaffold61.1_Cluster5	scaffold61.1|size591320	57974	58145	0.171	0	0	0	0	0	2.61262	0	0
scaffold61.1_Cluster6	scaffold61.1|size591320	112570	114895	2.325	0.359889	1.28754	0.308096	0.127528	0.385901	0.384308	0	0
scaffold61.1_Cluster7	scaffold61.1|size591320	141690	145647	3.957	3.38334	1.51302	0.905134	1.34876	1.02034	1.46774	0.470069	1.3376
scaffold61.1_Cluster8	scaffold61.1|size591320	168981	170055	1.074	1.55818	0	2.44555	10.2147	1.6708	6.23964	1.7319	11.4991
scaffold61.1_Cluster9	scaffold61.1|size591320	171909	172945	1.036	81.5743	89.5744	67.7603	30.0509	29.8784	16.8181	15.0816	13.0563
scaffold61.1_Cluster10	scaffold61.1|size591320	197440	199385	1.945	0.430202	0	0	0	0.691943	0.229696	0	1.20946
scaffold61.1_Cluster11	scaffold61.1|size591320	237663	239926	2.263	0.369749	0	0.316537	0.393065	0	0.789675	0.657556	1.29938
scaffold61.1_Cluster12	scaffold61.1|size591320	254315	256755	2.44	0	0	0	0.729104	0	0.366195	0.152464	0
scaffold61.1_Cluster13	scaffold61.1|size591320	314177	314311	0.134	18.733	0	33.8561	0	26.7827	3.33402	24.9859	0
scaffold61.1_Cluster14	scaffold61.1|size591320	316348	316379	0.031	26.9917	0	46.2144	0	14.4713	14.4116	24.0008	0
scaffold61.1_Cluster15	scaffold61.1|size591320	391904	391935	0.031	0	0	0	57.3875	0	0	0	0
scaffold61.1_Cluster16	scaffold61.1|size591320	396313	398579	2.266	0	0	0	4.57969	0.197974	0.788629	0.492514	2.85485
scaffold61.1_Cluster17	scaffold61.1|size591320	497169	498810	1.641	0.509898	0	2.03708	0.180684	1.91363	0	0.680096	0
scaffold61.1_Cluster18	scaffold61.1|size591320	503900	504401	0.501	0	0	1.42979	1.77546	0	0	0	2.3477
scaffold71.1_Cluster1	scaffold71.1|size565949	23148	23777	0.629	0	0	0	0.471387	3.56606	0	5.32291	0.934975
scaffold71.1_Cluster2	scaffold71.1|size565949	36189	37765	1.576	0	0	0	0.564408	0.284651	0	0	1.8658
scaffold71.1_Cluster3	scaffold71.1|size565949	59231	63838	4.607	0	0	0.207314	1.7377	0.0973757	0.775791	0.403747	2.29776
scaffold71.1_Cluster4	scaffold71.1|size565949	103097	104431	1.334	1.25449	0	1.78991	0	0.672578	1.0047	1.11548	0.881708
scaffold71.1_Cluster5	scaffold71.1|size565949	125854	126963	1.109	16.599	8.09789	10.7653	5.88192	14.1581	7.25126	15.0952	1.59089
scaffold71.1_Cluster6	scaffold71.1|size565949	129769	130295	0.526	1.59076	0	2.26972	0	0.85287	0	0.707248	0
scaffold71.1_Cluster7	scaffold71.1|size565949	144024	144418	0.394	2.12371	0	0.606026	0	4.55441	0	1.88839	0
scaffold71.1_Cluster8	scaffold71.1|size565949	273171	273482	0.311	0	0	2.30329	8.58045	0	2.87304	0	0
scaffold71.1_Cluster9	scaffold71.1|size565949	413718	415901	2.183	0.383299	0	0.437516	0	1.02751	0.204653	0.170413	0
scaffold71.1_Cluster10	scaffold71.1|size565949	503065	506439	3.374	0.743991	0	0.141538	0	0.132961	0	0.110259	0
scaffold71.1_Cluster11	scaffold71.1|size565949	514882	517413	2.531	0.330598	0	0	0	0.354492	0	0	0
scaffold71.1_Cluster12	scaffold71.1|size565949	530579	542335	11.756	0	0.509275	0.162487	1.68983	0.381601	1.59611	0.253156	3.75191
scaffold81.1_Cluster1	scaffold81.1|size546422	12616	13177	0.561	1.49152	0	0.425623	0	0.799661	0	0	2.09661
scaffold81.1_Cluster2	scaffold81.1|size546422	17505	17535	0.03	390.48	0	397.957	0	0	0	0	0
scaffold81.1_Cluster3	scaffold81.1|size546422	125960	125991	0.031	161.95	0	46.2144	0	0	0	0	0
scaffold81.1_Cluster4	scaffold81.1|size546422	131913	132035	0.122	0	0	0	2.43035	0	3.66195	0	0
scaffold81.1_Cluster5	scaffold81.1|size546422	213297	213392	0.095	0	0	0	40.574	0	9.40544	3.91592	0
scaffold81.1_Cluster6	scaffold81.1|size546422	334658	334802	0.144	5.81071	0	4.97447	0	3.11535	0	0	0
scaffold81.1_Cluster7	scaffold81.1|size546422	387866	389298	1.432	0	0	2.0009	0	0	0	0.779356	0
scaffold81.1_Cluster8	scaffold81.1|size546422	412217	412860	0.643	0	0	0.371344	0	0	2.77921	1.15711	0
scaffold81.1_Cluster9	scaffold81.1|size546422	447082	447739	0.657	0	0	0	4.51297	0	0	0	0
scaffold81.1_Cluster10	scaffold81.1|size546422	476360	476407	0.047	0	0	0	56.777	0	0	0	0
scaffold82.1_Cluster1	scaffold82.1|size544492	33	302	0.269	0	0	3.55055	2.20448	0	0	1.38295	0
scaffold82.1_Cluster2	scaffold82.1|size544492	11124	11910	0.786	0	0	0	1.13169	0	0.568395	0	7.48218
scaffold82.1_Cluster3	scaffold82.1|size544492	16443	17203	0.76	0	0	0	6.24215	0	0.58784	0	1.54763
scaffold82.1_Cluster4	scaffold82.1|size544492	49018	50248	1.23	0	0	0.194126	0	0	0	0	0.47813
scaffold82.1_Cluster5	scaffold82.1|size544492	133328	135314	1.986	0	0	0.240458	5.67326	1.12943	2.24954	0.561952	13.6216
scaffold82.1_Cluster6	scaffold82.1|size544492	183168	183200	0.032	26.1482	0	7.4617	0	0	0	46.5016	0
scaffold82.1_Cluster7	scaffold82.1|size544492	238221	239457	1.236	0	0	0	2.63877	0	0.361455	0	4.28228
scaffold82.1_Cluster8	scaffold82.1|size544492	254337	255744	1.407	0	0	0	1.05367	0	0	0	0.417981
scaffold82.1_Cluster9	scaffold82.1|size544492	347688	348931	1.243	0	0	0	3.8166	1.08273	0.35942	0.299286	0.946258
scaffold82.1_Cluster10	scaffold82.1|size544492	373711	374315	0.604	11.0827	0	4.74386	1.47269	2.97093	12.5743	4.92732	10.7104
scaffold82.1_Cluster11	scaffold82.1|size544492	504698	505714	1.016	0	2.94638	0.470028	0.875499	11.4802	4.83695	8.05539	0
scaffold82.1_Cluster12	scaffold82.1|size544492	518102	518942	0.84	0.996122	0	0	0.705958	0	0	0.442872	1.40024
scaffold62.1_Cluster1	scaffold62.1|size584848	0	264	0.264	0	0	0	2.24623	30.587	3.38453	15.5005	2.22765
scaffold62.1_Cluster2	scaffold62.1|size584848	39295	40248	0.953	4.39004	0	1.0022	0.933376	0.470734	0	0.390359	0
scaffold62.1_Cluster3	scaffold62.1|size584848	124936	125250	0.314	0	0	0	2.83282	0	0	0	14.9834
scaffold62.1_Cluster4	scaffold62.1|size584848	128240	129118	0.878	0	0	0	1.35081	0	1.01767	0	3.34909
scaffold62.1_Cluster5	scaffold62.1|size584848	138261	139426	1.165	0.718234	7.70863	0.409913	2.03607	1.54029	1.91742	0.319324	0
scaffold62.1_Cluster6	scaffold62.1|size584848	146571	147923	1.352	0	0	0.176608	1.31584	0	1.32177	0	2.17492
scaffold62.1_Cluster7	scaffold62.1|size584848	165764	167971	2.207	0.758262	1.35637	0	0.268693	1.01633	2.83399	2.19128	0.53294
scaffold62.1_Cluster8	scaffold62.1|size584848	182751	183348	0.597	0	0	0	1.98662	0.75144	0	0	0.985091
scaffold62.1_Cluster9	scaffold62.1|size584848	201508	202229	0.721	0	0	0	1.64495	0	2.47855	0	5.7097
scaffold62.1_Cluster10	scaffold62.1|size584848	219225	219477	0.252	0	0	0	0	0	1.77285	1.47624	0
scaffold62.1_Cluster11	scaffold62.1|size584848	236866	238453	1.587	0	0	0.300913	3.17614	0	0.844534	0	2.22344
scaffold62.1_Cluster12	scaffold62.1|size584848	251346	252589	1.243	0	0	0	0.954151	0.360909	0	0	0
scaffold62.1_Cluster13	scaffold62.1|size584848	254816	254858	0.042	0	0	5.68511	0	0	10.6371	0	56.0095
scaffold62.1_Cluster14	scaffold62.1|size584848	258930	260300	1.37	0	0	0	1.08213	0.327452	0.326101	0.543084	0.42927
scaffold62.1_Cluster15	scaffold62.1|size584848	265413	274950	9.537	0	0	0.500733	7.89678	0.517428	2.57646	0.819153	10.2364
scaffold62.1_Cluster16	scaffold62.1|size584848	276025	279854	3.829	0	0	0.0623595	4.9559	0.234322	1.16678	0.29147	2.15027
scaffold62.1_Cluster17	scaffold62.1|size584848	283588	286930	3.342	0.250372	0	0	0.62104	0	0.26736	0	0.879861
scaffold62.1_Cluster18	scaffold62.1|size584848	288702	291189	2.487	1.00934	0	0.192018	0.357663	0.180382	0.538912	0	0.472939
scaffold62.1_Cluster19	scaffold62.1|size584848	296180	298253	2.073	0.807277	0	0.115183	1.14424	1.51484	0.862052	0.179456	2.83695
scaffold62.1_Cluster20	scaffold62.1|size584848	316955	317283	0.328	5.10209	0	0	1.80794	0	1.36207	0	3.58597
scaffold62.1_Cluster21	scaffold62.1|size584848	326964	327935	0.971	1.72347	0	3.19677	2.1375	1.84803	2.30051	2.68186	6.6623
scaffold62.1_Cluster22	scaffold62.1|size584848	329255	331567	2.312	0	0	0.516381	3.59086	0.388071	0.966173	0.160905	7.63105
scaffold62.1_Cluster23	scaffold62.1|size584848	345642	345822	0.18	0	0	0	8.23618	0	0	0	9.80166
scaffold62.1_Cluster24	scaffold62.1|size584848	347705	348641	0.936	0	0	0	4.11809	0	0	0	0
scaffold62.1_Cluster25	scaffold62.1|size584848	370927	371367	0.44	0	0	0.542669	0	6.11741	0	0	0
scaffold62.1_Cluster26	scaffold62.1|size584848	373796	376202	2.406	0	0	0	2.71116	0	0.742741	0	6.11076
scaffold62.1_Cluster27	scaffold62.1|size584848	377806	377884	0.078	0	0	0	0	0	0	0	37.6987
scaffold62.1_Cluster28	scaffold62.1|size584848	379177	381598	2.421	0	0	0.295879	4.89884	0.741197	2.58349	0.307321	8.01622
scaffold62.1_Cluster29	scaffold62.1|size584848	456329	457087	0.758	0	0	0	1.17349	0	0	0	3.10343
scaffold62.1_Cluster30	scaffold62.1|size584848	465748	465910	0.162	0	0	1.47392	3.66052	0	24.8199	4.59275	39.9327
scaffold62.1_Cluster31	scaffold62.1|size584848	492505	498635	6.13	0	0	0.116855	5.56244	0	0.947449	0.242749	5.5644
scaffold62.1_Cluster32	scaffold62.1|size584848	503312	505771	2.459	0	0	0	0.120578	0.182436	0.181683	0.605144	0.239162
scaffold86.1_Cluster1	scaffold86.1|size540505	4094	4892	0.798	6.2913	0	2.99216	0.371557	3.93517	2.79924	2.33091	2.2109
scaffold86.1_Cluster2	scaffold86.1|size540505	181145	181185	0.04	20.9186	0	5.96936	0	22.4305	11.169	27.9009	0
scaffold86.1_Cluster3	scaffold86.1|size540505	184603	184633	0.03	0	0	7.95915	0	0	0	62.0021	0
scaffold86.1_Cluster4	scaffold86.1|size540505	396911	397107	0.196	8.53819	0	1.21824	0	4.57765	0	1.89802	0
scaffold86.1_Cluster5	scaffold86.1|size540505	431820	433309	1.489	0	0	0.320718	1.79216	0	0.600079	0	3.1597
scaffold86.1_Cluster6	scaffold86.1|size540505	471106	472719	1.613	0	0	0	2.38967	0	0.553947	0	4.0106
scaffold86.1_Cluster7	scaffold86.1|size540505	473760	474041	0.281	0	0	0	0	1.59648	4.76966	3.97166	0
scaffold86.1_Cluster8	scaffold86.1|size540505	480290	480321	0.031	0	0	46.2144	0	0	14.4116	0	0
scaffold86.1_Cluster9	scaffold86.1|size540505	507114	508179	1.065	0	0	0	3.61928	0	0.838983	0.349307	6.62647
scaffold86.1_Cluster10	scaffold86.1|size540505	532565	532985	0.42	1.99224	0	0.568511	4.94171	1.06812	2.12742	0	5.60095
scaffold79.1_Cluster1	scaffold79.1|size549403	39	999	0.96	0.871607	0	2.98468	0	0.467302	0.465373	0	0
scaffold79.1_Cluster2	scaffold79.1|size549403	6004	7095	1.091	0	0	0	0	0	0.409494	0	1.61714
scaffold79.1_Cluster3	scaffold79.1|size549403	25117	27228	2.111	0	0	0	0.280912	1.06255	0	0	0
scaffold79.1_Cluster4	scaffold79.1|size549403	45827	45861	0.034	0	0	42.1367	0	13.1944	0	0	0
scaffold79.1_Cluster5	scaffold79.1|size549403	73929	74144	0.215	0	0	0	0	8.34623	20.7795	1.73029	16.4121
scaffold79.1_Cluster6	scaffold79.1|size549403	276805	278178	1.373	0	0	1.39126	9.9338	1.96042	5.53161	4.60613	16.7049
scaffold79.1_Cluster7	scaffold79.1|size549403	279631	280613	0.982	0	0	0.486302	12.6814	0	0	0	0
scaffold79.1_Cluster8	scaffold79.1|size549403	281663	281864	0.201	0	0	0	16.2265	0	0	7.40323	5.85173
scaffold79.1_Cluster9	scaffold79.1|size549403	284599	286040	1.441	0	0	0.165701	0	0	0	0	0
scaffold79.1_Cluster10	scaffold79.1|size549403	287258	287289	0.031	0	0	0	0	0	0	0	113.826
scaffold79.1_Cluster11	scaffold79.1|size549403	294082	296340	2.258	0	0	0.634476	3.02017	0	0.593567	0.164753	0.781354
scaffold79.1_Cluster12	scaffold79.1|size549403	312452	313419	0.967	0	3.09568	0.740769	17.784	1.39176	5.08205	1.53883	15.2042
scaffold79.1_Cluster13	scaffold79.1|size549403	332639	333757	1.118	0	0	0	1.32604	0	1.59842	0	2.63014
scaffold79.1_Cluster14	scaffold79.1|size549403	466071	466827	0.756	1.1068	0	0	0.784398	1.7802	0.59095	0.98416	0
scaffold79.1_Cluster15	scaffold79.1|size549403	499209	500082	0.873	0	0	0.54702	1.01891	0.513871	1.0235	0.426131	0
scaffold79.1_Cluster16	scaffold79.1|size549403	540858	542352	1.494	0	0	0.159822	1.78616	0	0.897105	0	1.9682
scaffold85.1_Cluster1	scaffold85.1|size540838	50821	50991	0.17	0	0	5.61822	87.2066	0	10.512	2.18831	44.9723
scaffold85.1_Cluster2	scaffold85.1|size540838	59824	60456	0.632	1.32396	0	0	3.28404	0	1.41379	0	0.930537
scaffold85.1_Cluster3	scaffold85.1|size540838	68268	68298	0.03	55.7828	0	31.8366	0	14.9537	0	12.4004	0
scaffold85.1_Cluster4	scaffold85.1|size540838	89523	89980	0.457	0	0	0.522482	3.89281	0	1.95518	0.814032	5.14748
scaffold85.1_Cluster5	scaffold85.1|size540838	135304	136245	0.941	0.889205	0	0.253745	5.35658	1.43021	0.47477	0.395337	2.49989
scaffold85.1_Cluster6	scaffold85.1|size540838	158620	159036	0.416	0	0	0	2.13824	0	1.07394	0.894261	9.8959
scaffold85.1_Cluster7	scaffold85.1|size540838	165252	165947	0.695	0	0	0	2.55973	0.645482	1.92845	0	8.46186
scaffold85.1_Cluster8	scaffold85.1|size540838	201832	203291	1.459	0	0	0	0.406446	0.922433	0.306209	0.764933	2.82159
scaffold85.1_Cluster9	scaffold85.1|size540838	225767	226990	1.223	4.10503	7.34306	0	0	0	0	0	0
scaffold85.1_Cluster10	scaffold85.1|size540838	264927	265782	0.855	0	0	2.51342	0	0	0.522525	1.74041	0
scaffold85.1_Cluster11	scaffold85.1|size540838	345916	348119	2.203	0.37982	1.35884	0.54193	5.11443	0	1.01398	0.168866	2.13563
scaffold85.1_Cluster12	scaffold85.1|size540838	381667	382516	0.849	0	0	0.281242	1.74619	0	0	0	0
scaffold85.1_Cluster13	scaffold85.1|size540838	426130	426402	0.272	6.15252	0	4.38924	0	9.8958	1.64249	5.47077	0
scaffold85.1_Cluster14	scaffold85.1|size540838	434041	435765	1.724	0.485349	1.73638	1.385	0.171985	5.20429	2.07313	1.51049	0
scaffold85.1_Cluster15	scaffold85.1|size540838	439855	440683	0.828	10.1056	0	7.49775	3.93904	20.5884	6.47476	12.1308	3.55132
scaffold85.1_Cluster16	scaffold85.1|size540838	449587	449670	0.083	10.0812	0	8.6304	0	5.40494	0	4.48208	0
scaffold85.1_Cluster17	scaffold85.1|size540838	451069	451170	0.101	8.28458	0	11.8205	0	4.44168	0	3.68329	0
scaffold85.1_Cluster18	scaffold85.1|size540838	458494	459033	0.539	0	0	0	0.550097	1.6646	3.31546	0.69019	14.1842
scaffold85.1_Cluster19	scaffold85.1|size540838	478791	479951	1.16	0.72133	0	0	2.04484	1.1602	1.54055	0.641401	1.52095
scaffold85.1_Cluster20	scaffold85.1|size540838	487949	490687	2.738	0	0	0.610453	13.1033	0.327692	1.30536	0.27174	12.8875
scaffold78.1_Cluster1	scaffold78.1|size557339	3224	3714	0.49	0	0	0	1.81532	0	0.911752	0	6.00101
scaffold78.1_Cluster2	scaffold78.1|size557339	16909	18100	1.191	0	0	0.200482	0	0	0	0	1.48136
scaffold78.1_Cluster3	scaffold78.1|size557339	27852	28349	0.497	0	0	0	0	0	0	0	8.28309
scaffold78.1_Cluster4	scaffold78.1|size557339	74432	74943	0.511	0	0	8.41084	0	0	0	0.728009	0
scaffold78.1_Cluster5	scaffold78.1|size557339	126208	127488	1.28	0	0	0	1.15821	0.350476	0.34903	0	9.6485
scaffold78.1_Cluster6	scaffold78.1|size557339	167870	168435	0.565	1.48096	0	1.69044	0	0.794	0.790723	1.97529	1.04088
scaffold78.1_Cluster7	scaffold78.1|size557339	180441	185620	5.179	0.323129	1.15602	0.691565	15.286	0.95283	0.948898	0.646478	5.45062
scaffold78.1_Cluster8	scaffold78.1|size557339	351793	351833	0.04	20.9186	0	0	126.013	0	0	0	0
scaffold78.1_Cluster9	scaffold78.1|size557339	415091	415557	0.466	0	0	1.53717	0	0	0	1.59662	1.26202
scaffold78.1_Cluster10	scaffold78.1|size557339	424557	425196	0.639	61.5444	4.68469	5.9787	4.6401	14.743	6.99153	4.07525	1.84069
scaffold78.1_Cluster11	scaffold78.1|size557339	430803	431476	0.673	0	0	0.709582	0	1.99975	0	0	0
scaffold78.1_Cluster12	scaffold78.1|size557339	451385	451964	0.579	0	0	0.824782	0	0.774801	0	0.642509	0
scaffold78.1_Cluster13	scaffold78.1|size557339	495789	496167	0.378	0	0	0	6.27518	15.4284	7.0914	1.96832	18.6698
scaffold78.1_Cluster14	scaffold78.1|size557339	519134	519655	0.521	0	0	0.916601	0	2.58317	0	0	0
scaffold78.1_Cluster15	scaffold78.1|size557339	540064	541163	1.099	0	0	0	1.88855	0	0	0.338501	3.21073
scaffold78.1_Cluster16	scaffold78.1|size557339	543797	544232	0.435	0	0	0	3.40807	0	1.02703	0	5.40781
scaffold87.1_Cluster1	scaffold87.1|size540491	29039	31712	2.673	0	0	0.178657	0.776474	0.50349	1.16996	0.139174	2.42016
scaffold87.1_Cluster2	scaffold87.1|size540491	71539	72124	0.585	0	0	0	0	4.60113	2.29107	0	0
scaffold87.1_Cluster3	scaffold87.1|size540491	239279	241224	1.945	0	0	0	3.5062	0.230648	1.83757	0	17.2348
scaffold87.1_Cluster4	scaffold87.1|size540491	255848	257267	1.419	1.76901	2.1096	0.336539	1.25371	0.63229	1.25936	0.262165	2.48668
scaffold87.1_Cluster5	scaffold87.1|size540491	274055	274135	0.08	0	0	2.98468	0	0	0	4.65016	0
scaffold87.1_Cluster6	scaffold87.1|size540491	339613	340541	0.928	0	0	0.5146	0	0.966831	0.481421	0.400875	0
scaffold87.1_Cluster7	scaffold87.1|size540491	390310	391250	0.94	1.7803	0	0.762046	0	0	0.475275	0.395758	0
scaffold87.1_Cluster8	scaffold87.1|size540491	397193	397700	0.507	0	0	0.470955	5.84817	0	0	0	1.15996
scaffold87.1_Cluster9	scaffold87.1|size540491	420982	423259	2.277	0.734952	0	0.734045	1.30216	0.591054	0.588615	0.816892	0.774834
scaffold87.1_Cluster10	scaffold87.1|size540491	427456	430920	3.464	0	0	0.137861	4.96453	1.03605	2.45046	0	7.13053
scaffold87.1_Cluster11	scaffold87.1|size540491	463644	465085	1.441	0	0	0	0.617284	0	0.930101	0	0.816238
scaffold90.1_Cluster1	scaffold90.1|size536766	36185	37782	1.597	0	0	0.149514	0.556986	0	0.279749	0	0.368253
scaffold90.1_Cluster2	scaffold90.1|size536766	49088	49525	0.437	0	0	0	0	3.0797	3.06699	0.851287	1.34577
scaffold90.1_Cluster3	scaffold90.1|size536766	179343	180578	1.235	0	0	0	0	0.726493	0.361748	3.31347	0
scaffold90.1_Cluster4	scaffold90.1|size536766	200068	200308	0.24	0	0	3.97957	46.9462	5.60762	5.58448	0	36.7562
scaffold90.1_Cluster5	scaffold90.1|size536766	232399	235554	3.155	0.795635	0	1.13522	3.57118	4.69227	15.5764	4.95231	9.13371
scaffold90.1_Cluster6	scaffold90.1|size536766	252029	252063	0.034	24.6101	0	7.02278	0	13.1944	13.14	0	0
scaffold90.1_Cluster7	scaffold90.1|size536766	254877	254965	0.088	0	0	0	0	15.2935	0	0	20.0488
scaffold90.1_Cluster8	scaffold90.1|size536766	257396	260037	2.641	0	0	0	0.336807	1.01918	0.338325	0.14086	0.222681
scaffold90.1_Cluster9	scaffold90.1|size536766	281209	282191	0.982	0	3.04839	1.21576	0	0	0	0	0
scaffold90.1_Cluster10	scaffold90.1|size536766	289389	295170	5.781	181.215	185.897	180.743	51.1352	139.448	116.771	163.129	56.46
scaffold90.1_Cluster11	scaffold90.1|size536766	375274	375428	0.154	0	0	17.0553	103.968	5.8261	5.80206	0	30.5506
scaffold90.1_Cluster12	scaffold90.1|size536766	386701	387455	0.754	0	0	0	1.17972	0	7.70273	0.493385	0
scaffold89.1_Cluster1	scaffold89.1|size537040	6890	11794	4.904	0.170624	0	0.0486897	1.33015	0.457392	1.82202	0.379295	7.79495
scaffold89.1_Cluster2	scaffold89.1|size537040	12913	16821	3.908	0	0	0.0610989	0	0	0.114319	0.0951925	0
scaffold89.1_Cluster3	scaffold89.1|size537040	30491	32592	2.101	0.398259	1.42481	1.13648	0.987871	5.97862	2.55169	6.90551	0
scaffold89.1_Cluster4	scaffold89.1|size537040	42820	44224	1.404	0	0	0.510202	1.68947	0	1.59102	1.05986	5.86424
scaffold89.1_Cluster5	scaffold89.1|size537040	46405	49089	2.684	0	0	0	1.32564	0.501427	0.166452	0	0
scaffold89.1_Cluster6	scaffold89.1|size537040	50503	53786	3.283	0	0	0.0727306	4.33509	0.409939	0.816494	1.01983	5.01577
scaffold89.1_Cluster7	scaffold89.1|size537040	96556	98145	1.589	2.10634	1.8839	0.601068	0	3.10554	1.9681	1.87294	0.740213
scaffold89.1_Cluster8	scaffold89.1|size537040	129526	129849	0.323	0	0	0	0.917964	0	0	0	5.46222
scaffold89.1_Cluster9	scaffold89.1|size537040	241762	242060	0.298	0	10.0454	0	20.8945	0	0	0	3.94698
scaffold89.1_Cluster10	scaffold89.1|size537040	326889	327402	0.513	0	0	0	0	3.49793	1.74175	2.17551	0
scaffold89.1_Cluster11	scaffold89.1|size537040	333214	333245	0.031	0	0	0	57.3875	0	0	0	0
scaffold89.1_Cluster12	scaffold89.1|size537040	380897	382325	1.428	0.585954	0	0.334418	0	0.314152	0.625712	0.781539	0
scaffold89.1_Cluster13	scaffold89.1|size537040	388910	390427	1.517	1.10315	0	0.786996	0.195453	0	0.589003	0.735687	0
scaffold89.1_Cluster14	scaffold89.1|size537040	487614	489013	1.399	0.5981	0	0.512025	0	0.961994	0	0	0
scaffold83.1_Cluster1	scaffold83.1|size543715	23648	23700	0.052	96.5472	115.135	36.7345	0	0	17.183	7.15409	0
scaffold83.1_Cluster2	scaffold83.1|size543715	24755	25584	0.829	2.01868	7.222	1.15211	1.07299	1.62344	1.07782	0	0.709408
scaffold83.1_Cluster3	scaffold83.1|size543715	31152	31975	0.823	0	0	0.290127	0	1.09018	0.542841	0.45202	0
scaffold83.1_Cluster4	scaffold83.1|size543715	38844	39162	0.318	0	0	0	10.2564	2.82144	5.6196	0	12.9456
scaffold83.1_Cluster5	scaffold83.1|size543715	129080	129159	0.079	0	0	0	0	34.0716	5.65517	0	0
scaffold83.1_Cluster6	scaffold83.1|size543715	198589	198697	0.108	0	0	0	13.727	0	0	0	16.3361
scaffold83.1_Cluster7	scaffold83.1|size543715	244338	246379	2.041	0	0	0.701934	7.99002	0.659397	1.53224	0	5.76285
scaffold83.1_Cluster8	scaffold83.1|size543715	303189	303591	0.402	12.4887	0	5.3457	1.47514	3.34783	2.22268	1.85081	7.31467
scaffold83.1_Cluster9	scaffold83.1|size543715	480310	480817	0.507	0	0	1.41287	1.16963	1.76966	0	0.733752	0
scaffold83.1_Cluster10	scaffold83.1|size543715	483251	484948	1.697	0	0	0.281408	0	1.05742	4.21222	2.63061	14.2086
scaffold83.1_Cluster11	scaffold83.1|size543715	487186	488262	1.076	0	0	0	2.48004	0.416924	1.24561	1.03721	10.3847
scaffold83.1_Cluster12	scaffold83.1|size543715	489737	501589	11.852	0	0	0.141024	0.225154	0.79487	1.50779	0.753316	2.13367
scaffold83.1_Cluster13	scaffold83.1|size543715	521898	524377	2.479	0	0	0.192638	2.39211	0.180964	0.360434	0.450197	2.60956
scaffold83.1_Cluster14	scaffold83.1|size543715	526823	529060	2.237	0	0	0	0	0	0.59914	0.498899	1.31448
scaffold83.1_Cluster15	scaffold83.1|size543715	532000	532332	0.332	0	0	0	1.78616	0	0	0	5.31415
scaffold88.1_Cluster1	scaffold88.1|size537701	32828	38312	5.484	4.27221	6.55037	2.91719	7.08275	6.29886	7.33192	4.95203	6.43435
scaffold88.1_Cluster2	scaffold88.1|size537701	45813	45890	0.077	0	0	27.9087	0	0	0	4.83133	0
scaffold88.1_Cluster3	scaffold88.1|size537701	74586	75807	1.221	0	0	0	0.242836	0	0	0	1.44496
scaffold88.1_Cluster4	scaffold88.1|size537701	84034	85335	1.301	0	0	0	1.36742	0	0.343396	0.285943	3.16425
scaffold88.1_Cluster5	scaffold88.1|size537701	89830	91880	2.05	0	0	0	0.289271	0	1.30759	0	5.73755
scaffold88.1_Cluster6	scaffold88.1|size537701	94156	95999	1.843	0	0	0	0.482641	0.243413	0	0	0
scaffold88.1_Cluster7	scaffold88.1|size537701	110242	112290	2.048	0	0	0	0.43433	0	0.654431	0.363293	5.16884
scaffold88.1_Cluster8	scaffold88.1|size537701	121772	123661	1.889	0	0	0	0.313925	0.474971	0.709516	0	1.86797
scaffold88.1_Cluster9	scaffold88.1|size537701	141319	141847	0.528	0	0	0	2.24623	0	0.846133	0	6.68295
scaffold88.1_Cluster10	scaffold88.1|size537701	150877	152348	1.471	0	0	0	0.40313	0	0.607421	0.252898	7.59612
scaffold88.1_Cluster11	scaffold88.1|size537701	154713	156732	2.019	0	0	0	2.05598	0.222194	2.43405	0.184256	4.66052
scaffold88.1_Cluster12	scaffold88.1|size537701	198295	198703	0.408	4.10168	0	1.17046	0.726721	2.19907	0	0	0
scaffold88.1_Cluster13	scaffold88.1|size537701	237467	237922	0.455	0	0	0	4.56157	0	0	0	2.58505
scaffold88.1_Cluster14	scaffold88.1|size537701	312369	313912	1.543	0	0	0	0.576479	0	0	0	1.14342
scaffold88.1_Cluster15	scaffold88.1|size537701	320202	320981	0.779	0	0	0	2.28371	0	0	0	0
scaffold88.1_Cluster16	scaffold88.1|size537701	325324	325605	0.281	0	0	1.69946	11.6069	0	0	1.32389	2.09288
scaffold88.1_Cluster17	scaffold88.1|size537701	334703	336871	2.168	0.771903	0	0	13.1293	0.413847	0	0.343185	0
scaffold88.1_Cluster18	scaffold88.1|size537701	406164	408097	1.933	0	0	0.988203	1.38051	0.928318	0.924487	1.34717	2.12969
scaffold88.1_Cluster19	scaffold88.1|size537701	410373	414129	3.756	5.79215	3.98498	16.1472	7.26257	9.91337	18.5555	27.5345	8.76825
scaffold88.1_Cluster20	scaffold88.1|size537701	422103	423713	1.61	0	0	0.593228	0.184163	0	0	0	1.09584
scaffold88.1_Cluster21	scaffold88.1|size537701	432054	432851	0.797	0	0	0	0	0	0	0	0
scaffold88.1_Cluster22	scaffold88.1|size537701	464331	465505	1.174	0	0	0.406771	2.27302	0	0	0	0
scaffold88.1_Cluster23	scaffold88.1|size537701	493481	494019	0.538	0	0	0	1.65336	0	1.66081	0	1.09312
scaffold84.1_Cluster1	scaffold84.1|size542112	56097	61122	5.025	0	0	0	1.77016	0.446378	1.95596	0.296129	5.7347
scaffold84.1_Cluster2	scaffold84.1|size542112	63874	65480	1.606	1.04202	0	0.743382	0	2.514	0.278181	0.694917	0.732378
scaffold84.1_Cluster3	scaffold84.1|size542112	73173	73775	0.602	0	0	0.793271	0.492529	7.45199	0	1.23592	0
scaffold84.1_Cluster4	scaffold84.1|size542112	80012	80043	0.031	53.9834	96.5651	7.7024	0	57.8851	144.116	12.0004	0
scaffold84.1_Cluster5	scaffold84.1|size542112	165292	171819	6.527	10.7686	12.8418	13.938	7.17747	19.451	27.3107	25.8762	12.7045
scaffold84.1_Cluster6	scaffold84.1|size542112	177008	177373	0.365	103.16	16.4028	196.907	4.87401	19.6651	77.1117	128.421	30.6134
scaffold84.1_Cluster7	scaffold84.1|size542112	237306	238441	1.135	0	0	0	0	0	0	0.983293	4.66334
scaffold84.1_Cluster8	scaffold84.1|size542112	352208	354739	2.531	0	0	1.13208	0.117148	0.88623	0.706058	0.881894	0.697075
scaffold84.1_Cluster9	scaffold84.1|size542112	361203	361683	0.48	0	0	0	0	0	0	0	11.0269
scaffold84.1_Cluster10	scaffold84.1|size542112	403814	404129	0.315	0	0	0.758014	0.941277	0	2.83656	4.72397	0
scaffold84.1_Cluster11	scaffold84.1|size542112	454810	455381	0.571	0	0	0	0	3.14263	0.782414	3.25755	0
scaffold84.1_Cluster12	scaffold84.1|size542112	456497	456607	0.11	0	0	0	21.5638	0	0	6.76386	0
scaffold84.1_Cluster13	scaffold84.1|size542112	467241	471001	3.76	0	0	0.127008	0.157714	0	0.237637	0	1.09487
scaffold84.1_Cluster14	scaffold84.1|size542112	494367	494553	0.186	0	0	0	0	65.1208	7.20578	0	0
scaffold84.1_Cluster15	scaffold84.1|size542112	525382	526613	1.231	0	0	0.193968	0.722589	0	0.362923	0.302203	5.25515
scaffold84.1_Cluster16	scaffold84.1|size542112	528929	530427	1.498	0.558573	0	0.318791	0.197932	0	0.298237	0	0
scaffold84.1_Cluster17	scaffold84.1|size542112	531906	533644	1.738	0	0	0.274769	0	0	0.257053	0	0.676754
scaffold80.1_Cluster1	scaffold80.1|size546938	1012	1514	0.502	0	17.8896	5.23211	21.8538	0	4.44979	0	3.51454
scaffold80.1_Cluster2	scaffold80.1|size546938	44021	45377	1.356	0	0	0.176087	7.43442	0.661666	3.29468	2.19476	16.047
scaffold80.1_Cluster3	scaffold80.1|size546938	58087	59036	0.949	0	0	0.503213	0.312437	4.25447	7.53228	6.27208	1.23941
scaffold80.1_Cluster4	scaffold80.1|size546938	60638	63779	3.141	0	0	0.304074	0.37759	1.28541	1.70681	1.18438	1.87233
scaffold80.1_Cluster5	scaffold80.1|size546938	106390	106421	0.031	0	0	0	0	86.8277	43.2347	24.0008	0
scaffold80.1_Cluster6	scaffold80.1|size546938	116062	121544	5.482	1.98425	3.27638	2.43914	6.16586	1.63666	2.44487	2.10368	7.29492
scaffold80.1_Cluster7	scaffold80.1|size546938	122552	124858	2.306	1.08856	0	1.34608	4.37167	0.38908	1.5499	1.93588	8.92605
scaffold80.1_Cluster8	scaffold80.1|size546938	138477	138630	0.153	0	0	1.56062	58.1377	0	0	0	0
scaffold80.1_Cluster9	scaffold80.1|size546938	150867	150912	0.045	0	0	0	59.3005	0	0	0	0
scaffold80.1_Cluster10	scaffold80.1|size546938	168906	170998	2.092	1.19992	0	0.456548	0.425195	0	0.427111	0.355652	0
scaffold80.1_Cluster11	scaffold80.1|size546938	215941	217354	1.413	0	0	0	0.839355	0.634975	0	0	0
scaffold80.1_Cluster12	scaffold80.1|size546938	266922	270736	3.814	0.658161	0.784877	0.813861	1.39933	0.470487	0	0.292616	1.23356
scaffold80.1_Cluster13	scaffold80.1|size546938	275483	277320	1.837	0	0	0	1.29125	0.244208	1.7024	0.607533	2.88127
scaffold80.1_Cluster14	scaffold80.1|size546938	282862	287473	4.611	0.181467	0	0.155351	0.128607	0.389165	0	0.0806793	0.127543
scaffold80.1_Cluster15	scaffold80.1|size546938	291256	291752	0.496	1.68698	0	1.9256	0.597787	0	0.900723	0	0
scaffold80.1_Cluster16	scaffold80.1|size546938	293239	294019	0.78	0	0	0	0	1.72542	1.14553	0.953878	1.50795
scaffold80.1_Cluster17	scaffold80.1|size546938	295254	296672	1.418	0	0	0	0.418198	1.58184	1.26025	1.5741	0
scaffold80.1_Cluster18	scaffold80.1|size546938	302543	305319	2.776	0.60284	0	2.66643	7.90388	0.484809	0.482808	0.13401	2.33036
scaffold80.1_Cluster19	scaffold80.1|size546938	308873	310989	2.116	1.18631	1.41471	1.01558	0.140124	1.06004	0.6334	0.351619	0.27793
scaffold80.1_Cluster20	scaffold80.1|size546938	396093	397292	1.199	0	0	0.199145	0.247291	0	0.372609	0.310269	0.980983
scaffold80.1_Cluster21	scaffold80.1|size546938	406847	407893	1.046	0	0	0.456548	3.40156	0	1.28133	2.48957	7.30907
scaffold80.1_Cluster22	scaffold80.1|size546938	415538	417239	1.701	0.983824	0	0	0.348621	0	0	0.218702	0
scaffold80.1_Cluster23	scaffold80.1|size546938	427499	428146	0.647	0	0	0	0.458273	0.693369	0.690508	2.29992	3.63585
scaffold80.1_Cluster24	scaffold80.1|size546938	430305	431358	1.053	0	0	0	1.97105	0	0	0	0
scaffold80.1_Cluster25	scaffold80.1|size546938	439811	442016	2.205	0	0	0.108288	0	0.203451	0	0.168713	0.266712
scaffold80.1_Cluster26	scaffold80.1|size546938	489011	489231	0.22	7.60675	0	2.17068	0	0	0	3.38193	0
scaffold76.1_Cluster1	scaffold76.1|size559084	5819	5849	0.03	111.566	0	31.8366	0	0	0	0	0
scaffold76.1_Cluster2	scaffold76.1|size559084	50268	53502	3.234	0	0	0.0738325	4.95087	0	1.10515	0.230063	4.00068
scaffold76.1_Cluster3	scaffold76.1|size559084	89026	90866	1.84	0.454751	0	0.259537	0.322285	0	0.242804	0.404361	1.27848
scaffold76.1_Cluster4	scaffold76.1|size559084	139536	140767	1.231	0	0	0	0.240863	0	0	0	6.21063
scaffold76.1_Cluster5	scaffold76.1|size559084	184932	189306	4.374	0	0	0	0.881237	0	0.10214	0	0
scaffold76.1_Cluster6	scaffold76.1|size559084	324907	324938	0.031	0	0	0	0	0	0	0	0
scaffold76.1_Cluster7	scaffold76.1|size559084	368799	368985	0.186	0	0	0	0	0	0	0	12.6473
scaffold76.1_Cluster8	scaffold76.1|size559084	370044	371023	0.979	0	0	0	1.21145	0	0	0	1.20143
scaffold76.1_Cluster9	scaffold76.1|size559084	378181	379967	1.786	0.468501	0	0.133692	0.166015	0	0.750434	0.208294	4.93924
scaffold76.1_Cluster10	scaffold76.1|size559084	419593	420528	0.935	0	0	0.510747	0.317115	0.479797	1.43345	0.795749	0
scaffold76.1_Cluster11	scaffold76.1|size559084	465795	467220	1.425	0	0	0	0.624215	0.314814	0.313515	1.30531	1.65081
scaffold76.1_Cluster12	scaffold76.1|size559084	473469	473941	0.472	0	0	4.5529	1.25637	0	0	0	0
scaffold76.1_Cluster13	scaffold76.1|size559084	479662	480468	0.806	0	0	1.77748	0	2.78294	1.10858	0.923108	0.729652
scaffold76.1_Cluster14	scaffold76.1|size559084	483976	484733	0.757	0	0	0	0.391681	0.592615	0.59017	0.49143	0
scaffold94.1_Cluster1	scaffold94.1|size535335	6460	7019	0.559	0	0	0	2.12166	1.60504	0	2.66199	0
scaffold94.1_Cluster2	scaffold94.1|size535335	45425	46018	0.593	0	0	0	0	0	0.753387	1.25468	5.95041
scaffold94.1_Cluster3	scaffold94.1|size535335	108600	110017	1.417	0	0	0	0.62774	0.949774	2.20699	0.262535	2.07516
scaffold94.1_Cluster4	scaffold94.1|size535335	111956	113145	1.189	0	0	0	1.99497	0.3773	0	0	2.9677
scaffold94.1_Cluster5	scaffold94.1|size535335	187739	188478	0.739	1.13226	0	0.969314	0	1.2141	1.20909	1.5102	0
scaffold94.1_Cluster6	scaffold94.1|size535335	190731	190776	0.045	0	0	26.5305	0	9.96911	79.4237	8.26694	0
scaffold94.1_Cluster7	scaffold94.1|size535335	192214	192265	0.051	16.4067	0	0	5.81377	0	17.5199	36.4718	57.6568
scaffold94.1_Cluster8	scaffold94.1|size535335	261590	262819	1.229	0	0	0.194284	0.48251	0.36502	0.363514	0.302695	1.43556
scaffold94.1_Cluster9	scaffold94.1|size535335	303403	305245	1.842	0	0	0.518511	0.321935	0	0	0	0
scaffold94.1_Cluster10	scaffold94.1|size535335	348433	348556	0.123	13.6056	24.3376	17.4713	12.0529	36.4723	50.8506	30.2449	4.7813
scaffold94.1_Cluster11	scaffold94.1|size535335	354559	355549	0.99	0	0	0	0.898492	0	1.35381	0.37577	7.72252
scaffold94.1_Cluster12	scaffold94.1|size535335	362849	364145	1.296	0	0	0	3.20296	0	1.03416	0	1.36134
scaffold94.1_Cluster13	scaffold94.1|size535335	369003	369034	0.031	0	0	0	0	57.8851	57.6463	24.0008	0
scaffold94.1_Cluster14	scaffold94.1|size535335	381178	381388	0.21	0	0	0	9.88341	0	0	0	0
scaffold94.1_Cluster15	scaffold94.1|size535335	385860	387019	1.159	0	2.58285	0	1.0233	0	0	0	0
scaffold94.1_Cluster16	scaffold94.1|size535335	416690	419055	2.365	0	0	0.100962	1.12834	0.189687	0.566713	0.314598	1.24334
scaffold94.1_Cluster17	scaffold94.1|size535335	420634	423413	2.779	0	0	0	0.746857	0	0.643049	0.133866	5.50219
scaffold94.1_Cluster18	scaffold94.1|size535335	432095	433153	1.058	0	0	0	2.80248	0	0	0	2.7793
scaffold94.1_Cluster19	scaffold94.1|size535335	447530	447794	0.264	3.16948	0	0	5.61557	1.69928	1.69227	0	0
scaffold94.1_Cluster20	scaffold94.1|size535335	453304	454919	1.615	0	0	0	1.10156	0.277777	1.65978	0.230348	5.46222
scaffold94.1_Cluster21	scaffold94.1|size535335	462617	463555	0.938	0	0	0	0.632201	0	2.38144	0	1.88091
scaffold94.1_Cluster22	scaffold94.1|size535335	492790	493582	0.792	2.11299	0	0.602966	0	1.13285	1.12818	0.939425	0
scaffold94.1_Cluster23	scaffold94.1|size535335	494643	495866	1.223	0.684172	0	0.390473	1.21219	1.10043	0	0.30418	0.480866
scaffold94.1_Cluster24	scaffold94.1|size535335	509136	510054	0.918	0.911484	0	0	4.84481	0.488682	0	0	0
scaffold93.1_Cluster1	scaffold93.1|size535885	7789	8542	0.753	0	0	0	2.36257	1.19153	0	0	0.781008
scaffold93.1_Cluster2	scaffold93.1|size535885	245147	247110	1.963	0	0	0	0	0.228533	0.22759	0.189512	0.299592
scaffold93.1_Cluster3	scaffold93.1|size535885	253055	254036	0.981	0	0	0	0.60449	0	0.455411	0	2.39796
scaffold93.1_Cluster4	scaffold93.1|size535885	309580	309617	0.037	22.6147	0	64.5336	8.01358	109.121	36.2237	110.598	0
scaffold93.1_Cluster5	scaffold93.1|size535885	360193	361104	0.911	0.918488	0	0	0	0.984873	0	0	0
scaffold93.1_Cluster6	scaffold93.1|size535885	425773	427295	1.522	0	1.96683	0.470646	0	0	0.587068	0.488847	0.386399
scaffold93.1_Cluster7	scaffold93.1|size535885	432846	432878	0.032	0	0	0	18.5314	0	27.9224	11.6254	110.269
scaffold93.1_Cluster8	scaffold93.1|size535885	440750	441675	0.925	0	0	0	1.92326	0	0	0	1.27157
scaffold93.1_Cluster9	scaffold93.1|size535885	457893	458114	0.221	0	0	1.08043	0	6.08972	8.08613	0	0
scaffold93.1_Cluster10	scaffold93.1|size535885	479075	481671	2.596	2.25624	0	4.04702	4.22596	2.0737	2.92561	2.00623	10.8739
scaffold93.1_Cluster11	scaffold93.1|size535885	493617	496298	2.681	0	0	0.623432	3.53901	0.669317	1.33311	0.555035	6.36139
scaffold93.1_Cluster12	scaffold93.1|size535885	497423	499090	1.667	0	1.79575	0.143236	2.49012	0.269112	0	0.446326	1.41116
scaffold93.1_Cluster13	scaffold93.1|size535885	523742	524030	0.288	0	0	0	3.08857	0	3.10249	1.29171	16.3361
scaffold93.1_Cluster14	scaffold93.1|size535885	525067	525385	0.318	0	0	0	2.79719	1.41072	1.4049	2.3397	5.54811
scaffold96.1_Cluster1	scaffold96.1|size532802	2427	2604	0.177	4.72736	0	1.34901	0	2.53452	2.52406	6.3053	0
scaffold96.1_Cluster2	scaffold96.1|size532802	10187	17075	6.888	0.121478	0	0.485314	10.245	0.586163	2.65928	0.486079	11.2702
scaffold96.1_Cluster3	scaffold96.1|size532802	18695	19114	0.419	0	0	0	5.66114	0	1.06625	0	2.80716
scaffold96.1_Cluster4	scaffold96.1|size532802	38727	39213	0.486	0	0	0	1.22017	0	0.919256	0.765458	3.63024
scaffold96.1_Cluster5	scaffold96.1|size532802	40378	42524	2.146	0	0	0.111265	3.86862	0.209045	2.29	0	14.2503
scaffold96.1_Cluster6	scaffold96.1|size532802	52796	54602	1.806	0.463312	0	0.528847	7.88046	0.496799	6.18436	1.6479	12.6998
scaffold96.1_Cluster7	scaffold96.1|size532802	61852	64126	2.274	0	0	0.105002	2.47737	0	0	0.163594	4.91376
scaffold96.1_Cluster8	scaffold96.1|size532802	107889	109184	1.295	1.9384	0	0.737527	3.20543	0.692834	2.06992	1.14907	0.908262
scaffold96.1_Cluster9	scaffold96.1|size532802	142362	143275	0.913	0	0	0	1.29902	0	0	0	1.93242
scaffold96.1_Cluster10	scaffold96.1|size532802	167538	167777	0.239	0	0	0	0	0	0	0	2.46067
scaffold96.1_Cluster11	scaffold96.1|size532802	177480	179321	1.841	0	0	0.129698	0.161055	0.243677	0.728015	0.808283	0
scaffold96.1_Cluster12	scaffold96.1|size532802	187174	188982	1.808	0	0	0.132066	2.45992	0	0.247101	0	0
scaffold96.1_Cluster13	scaffold96.1|size532802	190502	190632	0.13	0	0	0	6.84236	0	3.4366	2.86163	22.6192
scaffold96.1_Cluster14	scaffold96.1|size532802	228298	229883	1.585	1.05583	1.88866	0.753232	0.374135	0.566069	0.281867	0.938833	0
scaffold96.1_Cluster15	scaffold96.1|size532802	235243	237687	2.444	0	0	0.390793	0.121318	0.367111	0.182798	0.456644	0
scaffold96.1_Cluster16	scaffold96.1|size532802	247508	248111	0.603	1.38763	4.96438	0	0	2.23189	0.740893	0	0
scaffold96.1_Cluster17	scaffold96.1|size532802	317200	317394	0.194	0	0	1.2308	6.11345	0	0	0	0
scaffold96.1_Cluster18	scaffold96.1|size532802	330722	330755	0.033	405.693	90.7127	506.491	0	54.3769	54.1525	67.6386	71.2848
scaffold96.1_Cluster19	scaffold96.1|size532802	394243	395541	1.298	0	4.61251	0.183956	0.22843	1.03685	1.37676	0	0
scaffold96.1_Cluster20	scaffold96.1|size532802	402346	403256	0.91	15.6315	6.57916	5.77257	0	10.8455	3.4366	8.1761	0.646263
scaffold96.1_Cluster21	scaffold96.1|size532802	416689	416720	0.031	0	0	38.512	0	0	57.6463	0	0
scaffold96.1_Cluster22	scaffold96.1|size532802	421499	423649	2.15	0.778365	4.177	0.666347	0	0.417311	1.45456	0.346058	0
scaffold96.1_Cluster23	scaffold96.1|size532802	433810	435885	2.075	0	0	0	0.428678	0	2.36836	0.358566	11.9037
scaffold96.1_Cluster24	scaffold96.1|size532802	445029	447502	2.473	27.7448	14.5258	16.607	19.6629	0	1.08393	0.15043	2.14027
scaffold96.1_Cluster25	scaffold96.1|size532802	469704	470044	0.34	0	0	0.702278	9.59272	0	3.94199	3.28246	36.3238
scaffold96.1_Cluster26	scaffold96.1|size532802	481183	483812	2.629	0	0	0.0908233	0	0.853195	0.339869	0.566014	0
scaffold97.1_Cluster1	scaffold97.1|size532629	3923	4623	0.7	0	0	0	2.54145	0.640871	0	0.531446	3.36057
scaffold97.1_Cluster2	scaffold97.1|size532629	38192	39559	1.367	0	0	0.698682	15.183	2.2972	5.8827	1.63283	18.9293
scaffold97.1_Cluster3	scaffold97.1|size532629	79139	81272	2.133	0	0	0	0.139007	1.47223	4.39847	0.697632	25.9172
scaffold97.1_Cluster4	scaffold97.1|size532629	83144	94211	11.067	0	0	0.172603	4.71532	0.526965	1.97806	0.773135	7.28017
scaffold97.1_Cluster5	scaffold97.1|size532629	96755	97650	0.895	2.80472	0	1.33394	0	0.50124	0	0	1.97128
scaffold97.1_Cluster6	scaffold97.1|size532629	103864	106314	2.45	0	0	0.877131	11.7391	0.366212	1.4588	0.455525	11.5219
scaffold97.1_Cluster7	scaffold97.1|size532629	127744	128736	0.992	18.5568	9.05298	12.9978	2.39115	18.0891	12.1598	19.1256	1.18568
[truncated: 33,851 more rows]
