# Supplementary material for: Piwi-interacting RNA (piRNA) expression patterns in pearl oyster (Pinctada fucata) somatic tissues
Source: Sci Rep. 2019 Jan 22;9:247. doi: 10.1038/s41598-018-36726-0 (PMC6342924; doi:10.1038/s41598-018-36726-0)
Supplement: Supplementary file 4 — Dataset3 [file 41598_2018_36726_MOESM4_ESM.xlsx]

## Sheet: Ma_vs_Go
Table S3-1 Putative piRNA clusters that were expressed differently in the mantle and gonadal tissues of the pearl oyster
Cluster	Ma1	Ma2	Go1	Go2	logFC	logCPM	P-value
scaffold3022.1_Cluster1	759.62	1754.37	4.12	12.77	7.54707	12.6674	5.49e-07
scaffold3836.1_Cluster1	184.96	333.02	1.09	1.88	7.6478	10.4104	7.55e-07
scaffold3868.1_Cluster2	1767.77	1880.79	20.88	2.76	7.51217	13.2349	1.95e-06
scaffold617.1_Cluster3	985.2	615.03	11.48	3.79	7.04172	12.073	2.22e-06
scaffold1418.1_Cluster4	872.18	462.09	8.91	17.68	6.01767	11.8289	1.33e-05
scaffold3027.1_Cluster2	10157.4	6729.15	243.96	67	6.07023	15.4762	2.37e-05
scaffold1604.1_Cluster4	434.7	126.79	2.79	5.54	6.34149	10.6047	2.61e-05
scaffold2603.1_Cluster2	116.01	1251.87	9.62	3.47	6.92137	11.7594	3.58e-05
scaffold4768.1_Cluster1	174.67	828.48	6.01	13.26	6.02853	11.3395	3.66e-05
scaffold210.1_Cluster6	6231.27	3694.43	24.42	172.97	6.1021	14.7137	4.14e-05
scaffold3980.1_Cluster5	1316.98	2354.16	37.27	77.18	5.36649	13.249	4.72e-05
scaffold1502.1_Cluster2	5902.21	1677.28	121.3	57.66	5.76137	14.355	5.76e-05
scaffold37.1_Cluster2	3514.32	942.08	59.3	58.81	5.63213	13.5935	5.78e-05
scaffold214.1_Cluster8	329.97	176.15	2.01	10.3	5.7946	10.4432	6.12e-05
scaffold14845.1_Cluster1	827.93	217.31	10.29	16.51	5.68138	11.5064	6.41e-05
scaffold2183.1_Cluster3	4700.52	3593.28	186.04	57.66	5.39307	14.4579	8.63e-05
scaffold65.1_Cluster13	11133.3	9981.57	494.17	147.02	5.33999	15.8001	9.88e-05
scaffold6238.1_Cluster3	458.82	396.67	19.24	14.22	5.02702	11.1945	0.000108577
scaffold686.1_Cluster2	1.41	0.75	52.32	66.22	-5.37798	8.06222	0.000116178
scaffold17150.1_Cluster1	358.6	1037.49	22.38	28.53	5.08857	11.8479	0.000117429
scaffold2330.1_Cluster6	107.47	146.11	2.72	5.4	5.29047	9.43323	0.000123197
scaffold310.1_Cluster11	273.37	123.29	7.2	7.14	5.17574	10.1136	0.000129749
scaffold2692.1_Cluster4	78.88	64.14	1.86	0.92	5.7948	8.645	0.000131285
scaffold1875.1_Cluster7	909.29	1610.97	18.49	74.25	5.15893	12.7128	0.000143278
scaffold1056.1_Cluster4	109.38	114.35	3.88	3.84	5.10212	9.27104	0.000171327
scaffold564.1_Cluster2	113.58	57.98	3.43	0.85	5.68247	8.92088	0.000176157
scaffold324.1_Cluster4	159.38	110.37	4.71	4.67	5.07674	9.55224	0.000183299
scaffold26628.1_Cluster1	183.09	251.43	4.55	13.55	4.87138	10.2098	0.000218583
scaffold227.1_Cluster12	239.91	276.07	2.07	16.45	5.23233	10.4529	0.000226584
scaffold7773.1_Cluster1	634.83	339.38	15.79	31.32	4.77031	11.4068	0.000254148
scaffold228.1_Cluster8	138.13	118.62	7.15	1.72	5.10939	9.47871	0.000255644
scaffold923.1_Cluster15	1.38	2.21	83.39	51.27	-5.07159	8.27241	0.000277605
scaffold883.1_Cluster1	1.21	1.95	69.18	57.11	-4.96847	8.17927	0.000285081
scaffold1144.1_Cluster6	0.62	0.66	42.55	36.54	-4.83801	7.58083	0.000302988
scaffold38.1_Cluster7	220.65	157.27	10.12	8.51	4.65365	10.0475	0.00032812
scaffold576.1_Cluster5	1.22	1.64	39.45	63.62	-4.64401	7.89012	0.00035611
scaffold1505.1_Cluster8	1.22	1.63	62.27	40.6	-4.68849	7.92807	0.000361264
scaffold8436.1_Cluster1	118.34	97.41	5.25	4.55	4.74682	9.24025	0.000382912
scaffold1154.1_Cluster11	47.23	70.73	1.44	3.72	4.85491	8.37823	0.000437098
scaffold264.1_Cluster19	235.33	420.57	18.53	18.38	4.46101	10.8045	0.000443435
scaffold1875.1_Cluster6	369.49	546.48	13.95	37.19	4.53483	11.2852	0.00044372
scaffold27496.1_Cluster1	50.06	28.76	1.27	2.51	4.60812	7.87505	0.000447242
scaffold517.1_Cluster6	0.55	8.53	211.01	174.97	-4.95193	9.72701	0.000458706
scaffold3447.1_Cluster3	1.6	1.71	68.47	90.91	-4.87697	8.47524	0.000462604
scaffold4507.1_Cluster1	103.6	158.08	8.47	5.6	4.52059	9.50343	0.000486093
scaffold519.1_Cluster8	22.1	25.39	1.12	2.22	4.20818	7.18685	0.000524854
scaffold181.1_Cluster15	0.59	0.94	28.61	35.78	-4.52187	7.30974	0.000525726
scaffold1234.1_Cluster7	19765.5	32245.2	1883.87	1348.33	4.31983	17.1109	0.000527682
scaffold2469.1_Cluster12	23.48	22.89	1.13	2.25	4.18199	7.16464	0.000527778
scaffold965.1_Cluster12	34.01	50.11	1.86	2.56	4.34327	7.93668	0.000542903
scaffold1284.1_Cluster15	63.88	69.51	0.9	4.89	4.80782	8.56691	0.000548088
scaffold1356.1_Cluster3	1754.46	651.21	86.08	37.94	4.62297	12.7242	0.00056122
scaffold22453.1_Cluster1	46.76	55.86	2.62	0.58	4.91172	8.20027	0.000567509
scaffold2536.1_Cluster1	1	0.87	27.08	29.15	-4.31481	7.13613	0.000581527
scaffold146.1_Cluster17	120.95	93.89	7.36	4.43	4.59425	9.24832	0.000589599
scaffold2686.1_Cluster3	95.08	142.74	6.74	6.68	4.39401	9.37368	0.000619605
scaffold110.1_Cluster5	56.24	12.92	1.22	1.61	4.81564	7.71112	0.000621851
scaffold22889.1_Cluster1	58.79	3614.92	5.43	43.72	6.56704	13.1715	0.000636531
scaffold2691.1_Cluster3	19.62	55.61	1.99	0.99	4.83942	7.76419	0.000643649
scaffold4828.1_Cluster5	1	1.07	31.96	23.95	-4.3316	7.14952	0.00065714
scaffold3200.1_Cluster2	18.37	24.18	1.18	1.17	4.55393	7.02529	0.000661679
scaffold2908.1_Cluster4	57	20.34	1.25	2.99	4.58867	7.85621	0.000662981
scaffold14583.1_Cluster1	0.8	0.85	18.9	39.17	-4.33553	7.15432	0.000683311
scaffold4797.1_Cluster1	1.28	2.06	218.07	10.79	-5.91171	9.0513	0.000690932
scaffold22543.1_Cluster1	187.84	75.07	4.03	9.6	4.62498	9.55438	0.000691808
scaffold29.1_Cluster4	16.2	71.39	1.91	1.26	5.01949	7.92816	0.00070083
scaffold2171.1_Cluster2	1.17	1.25	37.27	21.36	-4.39461	7.20146	0.00071669
scaffold326.1_Cluster24	76.37	39.99	1.71	4.29	4.60735	8.40187	0.000724724
scaffold11.1_Cluster39	62.38	36.21	1.45	3.63	4.62515	8.16643	0.000732867
scaffold8177.1_Cluster2	307.47	577.21	10.48	42.34	4.46442	11.2294	0.000775215
scaffold393.1_Cluster8	47.76	27.72	1.96	3.33	4.23511	7.83916	0.000781584
scaffold3224.1_Cluster2	25.53	31.93	2.01	1.99	4.11042	7.46206	0.000788244
scaffold17692.1_Cluster1	26.66	28.58	1.84	1.83	4.06525	7.42308	0.000808766
scaffold5326.1_Cluster1	1.24	1.99	31.63	42.69	-4.19721	7.50185	0.000817386
scaffold631.1_Cluster2	24.04	37.38	0.85	3.38	4.19773	7.51539	0.000832381
scaffold19559.1_Cluster1	178.98	38.97	2.25	7.02	5.00058	9.29301	0.000834662
scaffold1024.1_Cluster11	26.3	14.86	1.26	2.5	4.03657	7.04235	0.000856195
scaffold574.1_Cluster7	53.36	18.16	2.1	1.19	4.81751	7.74137	0.000866731
scaffold6328.1_Cluster1	375.46	72.21	8.02	15.08	4.69651	10.3247	0.000872396
scaffold4598.1_Cluster1	45.85	30.2	2.63	0.92	4.49919	7.825	0.000896479
scaffold738.1_Cluster7	1153.35	254.62	48.08	31.79	4.51445	11.9728	0.000901928
scaffold699.1_Cluster2	18.68	328.65	2.84	7.82	5.26018	9.82409	0.000912535
scaffold8023.1_Cluster1	0.64	0.57	15.27	39.67	-4.24876	7.08313	0.000930544
scaffold5077.1_Cluster2	484.89	120.94	22.2	7.45	4.72325	10.7526	0.000958069
scaffold6927.1_Cluster1	0.63	3.37	58.68	62.06	-4.51624	8.12878	0.000964083
scaffold3785.1_Cluster8	363.04	188.73	24.31	9.5	4.34735	10.6119	0.00097444
scaffold1116.1_Cluster2	97.8	136.91	7.7	7.64	4.18944	9.36845	0.000980154
scaffold15384.1_Cluster1	0.9	1.45	15.94	31.62	-4.06586	6.93389	0.000983526
scaffold7249.1_Cluster1	27.23	42.26	2.3	3.33	4.0582	7.68555	0.000987274
scaffold5036.1_Cluster1	18.96	43.21	0.84	3.33	4.20771	7.52437	0.00100676
scaffold234.1_Cluster11	262.46	756.83	42.88	19.46	4.30339	11.4255	0.00101629
scaffold5425.1_Cluster1	0.59	0.95	67.78	11.65	-4.89828	7.63101	0.00102443
scaffold4840.1_Cluster3	1871.42	438.96	89.27	44.27	4.4817	12.685	0.00105275
scaffold189.1_Cluster15	82.44	13.21	1.34	3.33	4.91324	8.14719	0.00105477
scaffold3052.1_Cluster1	95.58	63.83	3.57	5.89	4.34412	8.8505	0.00106317
scaffold1916.1_Cluster1	23.8	30.39	1.48	3.45	4.03008	7.37144	0.00107496
scaffold3322.1_Cluster2	40.37	39.35	2.6	2.58	4.00989	7.88562	0.00107717
scaffold1004.1_Cluster5	58.8	31.52	3.21	3.18	4.23579	8.08525	0.00108273
scaffold149.1_Cluster15	125.16	47.22	5.34	4.89	4.45384	8.96605	0.00111796
scaffold560.1_Cluster5	18.69	16.4	1.2	1.59	3.79512	6.847	0.00114278
scaffold2166.1_Cluster7	94.28	9.93	2.39	2.37	5.02208	8.27416	0.00114725
scaffold377.1_Cluster15	146.34	187.09	3.99	18.46	4.29944	9.85869	0.00115551
scaffold189.1_Cluster19	11.98	23.85	0.61	2.41	3.80551	6.85618	0.00117909
scaffold403.1_Cluster14	38.62	60.39	1.14	4.52	4.35767	8.1563	0.00120547
scaffold116.1_Cluster14	140.67	51.12	6.68	3.57	4.45847	9.12137	0.00121973
scaffold1146.1_Cluster3	76.41	36.1	2.68	3.72	4.33569	8.36863	0.00122104
scaffold790.1_Cluster17	0.78	22.16	341.27	440.12	-4.77952	10.71	0.00128935
scaffold5511.1_Cluster3	32.33	19.23	1.7	2.49	3.95288	7.32655	0.00131847
scaffold20113.1_Cluster1	547.64	1509.65	19.99	110.68	4.35195	12.4345	0.00133642
scaffold326.1_Cluster19	15.01	15.84	0.69	1.82	3.61227	6.70318	0.00136186
scaffold1004.1_Cluster6	68.11	78.25	4.6	4.56	4.17554	8.71104	0.00137234
scaffold8443.1_Cluster1	20.13	23.78	2.27	1.64	3.71489	7.12911	0.00139876
scaffold1206.1_Cluster6	64.86	92.16	5.75	4.56	4.13076	8.80643	0.00141929
scaffold1809.1_Cluster2	104.59	827.12	9.27	36.76	4.6756	11.2569	0.0014235
scaffold2548.1_Cluster3	505.67	134.95	28.12	6.38	4.56217	10.8374	0.00148642
scaffold951.1_Cluster11	933.29	126.53	7.6	45.24	4.79592	11.5638	0.00151977
scaffold3120.1_Cluster3	449.8	240.27	32.9	20.79	4.0217	10.947	0.00152525
scaffold4489.1_Cluster1	233.97	2.13	2.11	1.39	6.58182	9.40209	0.00153097
scaffold3004.1_Cluster4	1.89	4.06	38.03	140.21	-4.45201	8.6031	0.00155058
scaffold772.1_Cluster16	16.03	32.37	0.76	3.38	3.8437	7.21531	0.00157388
scaffold70.1_Cluster6	393.09	330.63	34.82	28.03	3.86227	11.0078	0.00158002
scaffold275.1_Cluster9	68.61	32.17	3.05	3.57	4.18741	8.23461	0.00158568
scaffold3759.1_Cluster2	36.16	52.61	1.83	4.54	3.97878	8.03277	0.00163282
scaffold4236.1_Cluster2	31.69	39.08	4.49	2.23	3.82824	7.74622	0.00163524
scaffold2624.1_Cluster3	15.14	14.21	1.34	1.33	4.03574	6.60328	0.00164384
scaffold2298.1_Cluster1	1.11	0.59	21.5	17.42	-3.81051	6.73144	0.0016448
scaffold4181.1_Cluster4	81.08	67.81	5.75	4.56	4.07658	8.7565	0.00165719

## Sheet: Ad_vs_Go
Table S3-2 Putative piRNA clusters that were expressed differently in the adductor muscle and gonadal tissues of the pearl oyster
Cluster	Ad1	Ad2	Go1	Go2	logFC	logCPM	P-value
scaffold617.1_Cluster3	7995.59	8877.52	11.48	3.79	10.6014	15.2059	1.63e-09
scaffold110.1_Cluster5	743.25	433.89	1.22	1.61	9.10337	11.4293	1.38e-07
scaffold3027.1_Cluster2	81393.4	31233.5	243.96	67	9.0602	18.0375	2.09e-07
scaffold3836.1_Cluster1	567.19	390.12	1.09	1.88	8.79058	11.1185	2.24e-07
scaffold951.1_Cluster11	8865.42	5057.53	7.6	45.24	8.7148	14.9916	2.76e-07
scaffold2603.1_Cluster2	432.69	2576.44	9.62	3.47	8.1784	12.594	2.12e-06
scaffold1809.1_Cluster2	1029.02	4970.19	9.27	36.76	7.51155	13.6023	4.34e-06
scaffold5036.1_Cluster1	84.8	302.48	0.84	3.33	6.97314	9.691	1.56e-05
scaffold2692.1_Cluster4	117.58	88.44	1.86	0.92	6.52975	8.93246	2.36e-05
scaffold1234.1_Cluster7	60673.5	69754.2	1883.87	1348.33	5.84956	18.1765	2.61e-05
scaffold3868.1_Cluster2	1391.35	637.63	20.88	2.76	6.92024	12.2416	2.89e-05
scaffold2183.1_Cluster3	6838.14	5518.78	186.04	57.66	6.16569	14.8055	3.28e-05
scaffold1205.1_Cluster1	46.69	202.09	2.06	3.06	6.00385	9.06558	9.44e-05
scaffold1418.1_Cluster4	678.86	246.57	8.91	17.68	5.7576	11.1446	0.00010003
scaffold1604.1_Cluster4	334.4	73.96	2.79	5.54	6.15415	9.99285	0.00010323
scaffold3022.1_Cluster1	204.54	334.99	4.12	12.77	5.52595	10.2469	0.000105504
scaffold1502.1_Cluster2	5626.75	1211.31	121.3	57.66	5.87609	14.0533	0.000136314
scaffold3676.1_Cluster1	34.05	26.14	0.64	0.64	5.29103	7.24815	0.000138656
scaffold234.1_Cluster11	519.02	1546.94	42.88	19.46	5.45872	12.124	0.000142082
scaffold17150.1_Cluster1	637.43	590.06	22.38	28.53	5.15347	11.4854	0.000146496
scaffold65.1_Cluster13	7234.34	11963.2	494.17	147.02	5.33908	15.3889	0.000184425
scaffold210.1_Cluster6	5071.37	1497.95	24.42	172.97	5.80269	13.9789	0.000245772
scaffold574.1_Cluster7	48.48	32.56	2.1	1.19	5.19214	7.66407	0.000248074
scaffold6295.1_Cluster1	38.07	13.5	0.94	0.93	5.14056	7.11019	0.000293623
scaffold772.1_Cluster16	61.17	43.93	0.76	3.38	5.22904	8.01448	0.000301596
scaffold2469.1_Cluster12	19.09	67.81	1.13	2.25	5.1929	7.63629	0.000330673
scaffold965.1_Cluster12	64.49	52.08	1.86	2.56	5.04164	8.14813	0.000344015
scaffold214.1_Cluster8	246.92	79	2.01	10.3	5.44127	9.6643	0.000349343
scaffold4187.1_Cluster1	61.22	75.5	1.91	5.06	4.80007	8.35025	0.000391727
scaffold38.1_Cluster7	278.61	126.59	10.12	8.51	5.00912	9.96473	0.000395583

## Sheet: Gi_vs_Go
Table S3-3 Putative piRNA clusters that were expressed differently in the gill and gonadal tissues of the pearl oyster
Cluster	Gi1	Gi2	Go1	Go2	logFC	logCPM	P-value
scaffold1502.1_Cluster2	8617.04	6557.91	121.3	57.66	7.55313	15.4713	3.88e-07
scaffold3022.1_Cluster1	434.64	1160.65	4.12	12.77	7.6508	12.1041	6.69e-07
scaffold3868.1_Cluster2	1918.04	1489.8	20.88	2.76	8.24177	13.3123	7.2e-07
scaffold14845.1_Cluster1	1154.11	544.38	10.29	16.51	7.21951	12.3572	1.16e-06
scaffold1418.1_Cluster4	1489.4	447.23	8.91	17.68	7.45033	12.5781	1.64e-06
scaffold310.1_Cluster11	480.18	235.69	7.2	7.14	6.87408	11.112	3.56e-06
scaffold210.1_Cluster6	11823.5	3107.4	24.42	172.97	7.61056	15.5322	6.17e-06
scaffold564.1_Cluster2	177.74	113.89	3.43	0.85	7.25187	9.79674	6.2e-06
scaffold3940.1_Cluster3	159.32	209.95	3.62	5.54	6.31455	10.0731	6.96e-06
scaffold214.1_Cluster8	584.8	151.54	2.01	10.3	7.24256	11.1961	8.87e-06
scaffold17150.1_Cluster1	753.65	666.81	22.38	28.53	5.98357	12.0565	1.06e-05
scaffold1875.1_Cluster6	545.49	945.15	13.95	37.19	6.02191	12.0585	1.32e-05
scaffold22453.1_Cluster1	110.02	66.38	2.62	0.58	6.52748	9.08345	1.41e-05
scaffold1604.1_Cluster4	305.94	98.14	2.79	5.54	6.72887	10.3213	1.59e-05
scaffold3027.1_Cluster2	16466.4	2825.41	243.96	67	7.18495	15.9267	1.61e-05
scaffold1056.1_Cluster4	93.64	162.91	3.88	3.84	6.06	9.53306	1.85e-05
scaffold37.1_Cluster2	2773.19	834.37	59.3	58.81	6.19737	13.4867	1.92e-05
scaffold8639.1_Cluster2	335.95	69.21	1.29	5.98	7.13755	10.3473	2.09e-05
scaffold7773.1_Cluster1	1152.09	305.7	15.79	31.32	6.25685	12.1875	2.47e-05
scaffold4598.1_Cluster1	74.27	63.49	2.63	0.92	6.13454	8.70065	2.53e-05
scaffold1875.1_Cluster7	1091.19	1255.09	18.49	74.25	5.89077	12.7548	2.55e-05
scaffold227.1_Cluster12	188.68	530.7	2.07	16.45	6.44489	10.9635	2.57e-05
scaffold3836.1_Cluster1	49.83	78.83	1.09	1.88	6.41413	8.55525	2.78e-05
scaffold1977.1_Cluster4	179.48	147.67	7.51	3.97	5.88309	9.95094	3.05e-05
scaffold324.1_Cluster4	136.44	103.34	4.71	4.67	5.72486	9.51226	3.42e-05
scaffold1154.1_Cluster11	124.79	56.3	1.44	3.72	6.36573	9.14832	3.43e-05
scaffold14038.1_Cluster1	105.61	35.72	2.3	2.28	6.29351	8.82216	3.56e-05
scaffold8177.1_Cluster2	488.91	786.23	10.48	42.34	5.79604	11.8449	3.56e-05
scaffold2908.1_Cluster4	48.8	63.36	1.25	2.99	5.8648	8.3814	4.11e-05
scaffold4840.1_Cluster3	1561.02	1308.04	89.27	44.27	5.57032	13.0821	4.11e-05
scaffold27496.1_Cluster1	53.06	54.05	1.27	2.51	5.8213	8.33837	4.56e-05
scaffold4768.1_Cluster1	121.3	332.39	6.01	13.26	5.65908	10.312	4.6e-05
scaffold2692.1_Cluster4	52.33	53.77	1.86	0.92	6.13726	8.319	4.7e-05
scaffold1284.1_Cluster15	68.76	75.36	0.9	4.89	5.71477	8.75546	4.82e-05
scaffold3980.1_Cluster5	1530.85	708.96	37.27	77.18	5.5696	12.7785	5.28e-05
scaffold8436.1_Cluster1	113.23	90.49	5.25	4.55	5.48462	9.27897	5.52e-05
scaffold146.1_Cluster17	140.63	92.25	7.36	4.43	5.54429	9.49295	7.1e-05
scaffold275.1_Cluster9	65.91	69.44	3.05	3.57	5.37609	8.67501	7.69e-05
scaffold574.1_Cluster7	49.06	36.9	2.1	1.19	5.86586	8.05604	8.34e-05
scaffold18013.1_Cluster1	216.43	219	8.67	17.2	5.24296	10.3545	8.51e-05
scaffold3120.1_Cluster3	659.47	304.26	32.9	20.79	5.35879	11.5667	0.000100806
scaffold1146.1_Cluster3	79.66	50.45	2.68	3.72	5.36985	8.66695	0.000102292
scaffold326.1_Cluster24	140.42	33.61	1.71	4.29	6.08621	9.13576	0.000103782
scaffold403.1_Cluster14	50.51	61.53	1.14	4.52	5.3543	8.40932	0.000104454
scaffold8236.1_Cluster1	66.08	88.91	1.86	7.4	5.23844	8.85112	0.000107539
scaffold3966.1_Cluster1	187.61	127.17	10.59	3	5.60726	9.92104	0.000109402
scaffold2624.1_Cluster3	21.07	17.67	1.34	1.33	5.24415	6.96592	0.000112275
scaffold610.1_Cluster14	74.75	23.91	1.43	1.63	6.17286	8.31338	0.000115071
scaffold2548.1_Cluster3	395.37	362.94	28.12	6.38	5.56854	11.1553	0.000116564
scaffold3200.1_Cluster2	15.73	17.82	1.18	1.17	5.02307	6.76924	0.00011891
scaffold3224.1_Cluster2	27.52	37.83	2.01	1.99	5.06862	7.6547	0.000124134
scaffold3785.1_Cluster8	343.8	244.45	24.31	9.5	5.25231	10.8217	0.000125048
scaffold1356.1_Cluster3	2688.14	444.01	86.08	37.94	5.90983	13.3199	0.000127843
scaffold286.1_Cluster5	167.63	60.74	4.84	7.2	5.485	9.5157	0.000139525
scaffold2686.1_Cluster3	81.4	126.82	6.74	6.68	4.98194	9.26397	0.000150582
scaffold519.1_Cluster8	27.93	33.69	1.12	2.22	5.38285	7.56832	0.000151973
scaffold4489.1_Cluster1	690.3	2.64	2.11	1.39	9.02393	11.172	0.000152691
scaffold4377.1_Cluster5	10.66	17	1.08	1.47	4.71877	6.50449	0.000166295
scaffold6238.1_Cluster3	424.39	130.63	19.24	14.22	5.3068	10.8036	0.000172746
scaffold400.1_Cluster3	22.3	34.74	1.35	2.68	4.87082	7.44508	0.000175288
scaffold232.1_Cluster9	440.03	63.77	12.71	8.4	5.84287	10.6926	0.000177653
scaffold3759.1_Cluster2	54.53	51.67	1.83	4.54	5.07249	8.36248	0.000178676
scaffold8234.1_Cluster2	12.7	15.48	1.37	2.04	4.24073	6.54426	0.000181738
scaffold560.1_Cluster5	11.32	18.64	1.2	1.59	4.30786	6.60323	0.000182528
scaffold2469.1_Cluster12	18.58	39.38	1.13	2.25	5.23987	7.43865	0.000186361
scaffold1972.1_Cluster8	242.68	3.38	0.54	1.07	8.06416	9.67982	0.000192819
scaffold5077.1_Cluster2	450.32	133.72	22.2	7.45	5.52836	10.8743	0.000200658
scaffold6822.1_Cluster1	10.31	17.1	1.24	0.82	4.65949	6.45409	0.000208038
scaffold1911.1_Cluster2	14.24	13.29	1.46	1.54	4.20583	6.51368	0.000211263
scaffold1116.1_Cluster2	94.58	103.87	7.7	7.64	4.76444	9.24162	0.000213098
scaffold19559.1_Cluster1	88.67	46.45	2.25	7.02	5.12924	8.74216	0.000218071
scaffold4615.1_Cluster2	9.78	15.98	1.48	1.76	4.10869	6.43478	0.0002212
scaffold1004.1_Cluster5	32.27	70.38	3.21	3.18	5.10423	8.22217	0.0002262
scaffold2166.1_Cluster7	60.53	16.47	2.39	2.37	5.42595	7.9829	0.000233161
scaffold1004.1_Cluster6	54.6	74.98	4.6	4.56	4.79029	8.61476	0.000233686
scaffold377.1_Cluster15	82.45	318.63	3.99	18.46	5.27858	10.1197	0.000234506
scaffold6866.1_Cluster4	184.66	173.42	14.25	16.27	4.74034	10.0982	0.000237577
scaffold4507.1_Cluster1	125.07	67.32	8.47	5.6	4.95419	9.24803	0.000243869
scaffold597.1_Cluster4	58.59	17.22	1.37	2.72	5.43276	7.9586	0.0002465
scaffold116.1_Cluster14	172.46	38.2	6.68	3.57	5.47254	9.42206	0.000247957
scaffold1234.1_Cluster7	30210.8	11645.8	1883.87	1348.33	4.92482	17.0327	0.000252918
scaffold11.1_Cluster28	110.65	112.21	3.04	13.43	4.99841	9.40376	0.000260796
scaffold22874.1_Cluster1	12.83	12.09	1.11	1.47	4.59639	6.39778	0.000260952
scaffold2821.1_Cluster2	312.71	203.96	25.92	8.57	5.02493	10.6506	0.000263107
scaffold3322.1_Cluster2	32.46	60.37	2.6	2.58	4.96942	8.094	0.000266439
scaffold2557.1_Cluster1	21.95	23.3	0.91	1.81	4.93416	7.15322	0.000267918
scaffold189.1_Cluster15	49.49	17.69	1.34	3.33	5.23365	7.77163	0.000268653
scaffold391.1_Cluster13	4.08	130.66	0.72	1.43	6.82436	8.47684	0.000270271
scaffold2330.1_Cluster6	51.48	56.31	2.72	5.4	4.86085	8.35608	0.00027066
scaffold631.1_Cluster2	13.04	40.62	0.85	3.38	4.73806	7.32748	0.000315831
scaffold7249.1_Cluster1	27.63	34.32	2.3	3.33	4.70199	7.58946	0.000317832
scaffold2048.1_Cluster4	6.82	21.26	0.61	1.2	4.67065	6.46715	0.000338477
scaffold21915.1_Cluster1	38.97	56.36	1.07	5.83	4.88349	8.16348	0.000338938
scaffold17.1_Cluster10	39.12	26.12	1.58	3.13	4.82526	7.69965	0.000352807
scaffold881.1_Cluster8	27.96	17.42	2.78	1.38	4.56133	7.20991	0.000361802
scaffold4512.1_Cluster1	6.35	24.14	0.77	0.95	4.75021	6.53807	0.00036637
scaffold576.1_Cluster3	108.26	77.78	4.48	11.85	4.75592	9.18338	0.000369284
scaffold1520.1_Cluster11	116.58	65.32	2.54	11.33	4.94253	9.16846	0.000370646
scaffold1867.1_Cluster11	55.44	55.96	3.84	4.82	4.74673	8.41892	0.000372051
scaffold1024.1_Cluster11	30.43	14.54	1.26	2.5	4.99801	7.20563	0.000375483
scaffold17692.1_Cluster1	15.4	21.68	1.84	1.83	4.23049	6.89481	0.000382569
scaffold13069.1_Cluster1	12.22	104.11	3.04	2.01	5.43467	8.31435	0.00038385
scaffold189.1_Cluster19	7.57	14.83	0.61	2.41	3.92196	6.28183	0.000388693
scaffold8793.1_Cluster1	81.44	57.68	5.75	6.84	4.5874	8.77559	0.000395414
scaffold5783.1_Cluster1	36.12	143.7	1.27	8.83	5.24043	8.97607	0.000397853
scaffold24.1_Cluster20	5.5	22.51	0.85	0.85	4.70487	6.49846	0.000402703
scaffold617.1_Cluster3	235.69	39.6	11.48	3.79	5.42273	9.82833	0.000421137
scaffold3983.1_Cluster1	150.36	1013.53	26.42	52.62	4.92561	11.6279	0.000421439
scaffold1568.1_Cluster10	3.69	262.71	1.53	3.03	6.62339	9.43671	0.000426966
scaffold5326.1_Cluster3	97.6	86.59	10.65	5.91	4.56513	9.16493	0.000432501
scaffold7473.1_Cluster1	5.12	2.66	910.69	71.41	-5.81782	10.4694	0.000433217
scaffold1206.1_Cluster6	57.38	64.89	5.75	4.56	4.57466	8.54936	0.000434117
scaffold3753.1_Cluster6	274.15	20.67	7.32	7.26	5.68845	9.94383	0.000449655
scaffold3663.1_Cluster9	60.1	24.4	3.41	3.76	4.77582	8.09942	0.000451609
scaffold8013.1_Cluster2	24.86	28.82	0.72	4.27	4.5319	7.40884	0.000452568
scaffold4181.1_Cluster4	58.31	60.56	5.75	4.56	4.54657	8.52259	0.000455852
scaffold4849.1_Cluster6	29.3	64.55	4.49	3.81	4.58871	8.12359	0.000466555
scaffold16976.1_Cluster1	31.46	13.15	2.1	1.13	4.94745	7.18901	0.000470898
scaffold319.1_Cluster4	284.53	2.72	1.62	3.22	7.11782	9.91232	0.000474757
scaffold4187.1_Cluster1	24.93	55.26	1.91	5.06	4.57521	7.89988	0.000479975
scaffold1806.1_Cluster10	16.73	36.84	2.15	2.84	4.45176	7.36448	0.000480047
scaffold1260.1_Cluster2	26.05	74.4	2.7	5.35	4.67804	8.18848	0.000487007
scaffold1404.1_Cluster5	24.98	95.44	2.22	7.32	4.78262	8.42062	0.000487965
scaffold2636.1_Cluster1	7.03	15.33	1.45	2.31	3.84962	6.22387	0.000496617
scaffold130.1_Cluster6	18.3	169.8	1.03	7.17	5.56117	8.98808	0.000501485
scaffold2064.1_Cluster4	136.27	26.3	6.38	4.82	5.12191	9.06596	0.000507693
scaffold97.1_Cluster7	13	19.13	2.39	1.19	4.38766	6.69649	0.00051731
scaffold38.1_Cluster7	269.15	36.55	10.12	8.51	5.28638	9.98823	0.000519904
scaffold8431.1_Cluster1	382.04	682.02	45.13	71.88	4.3163	11.6196	0.000534061
scaffold1809.1_Cluster2	276.08	209.26	9.27	36.76	4.64979	10.5575	0.000538242
scaffold4617.1_Cluster4	16.43	15.02	1.9	0.54	4.37888	6.68633	0.000539524
scaffold110.1_Cluster5	69.44	8.16	1.22	1.61	5.8603	8.00699	0.0005522
scaffold326.1_Cluster19	8.85	9.26	0.69	1.82	3.61359	6.039	0.000555292
scaffold8443.1_Cluster1	12.57	16.73	2.27	1.64	3.93937	6.64363	0.000556048
scaffold3552.1_Cluster5	303.78	209.84	33.24	10.46	4.71039	10.6475	0.000566704
scaffold588.1_Cluster15	6.01	16.17	0.68	1.35	4.33728	6.18625	0.000574981
scaffold17020.1_Cluster1	83.97	36.4	2.36	7.91	4.83328	8.59793	0.000577117
scaffold5246.1_Cluster2	9.79	8.82	1.08	2.14	3.69937	6.10447	0.0005775
scaffold1969.1_Cluster3	696.91	1654.4	50.62	176.91	4.5134	12.7269	0.000581252
scaffold483.1_Cluster6	27.1	68.37	1.6	6.36	4.63422	8.12701	0.000595954
scaffold717.1_Cluster4	44.42	49.02	4.6	4.56	4.32713	8.17942	0.000596929
scaffold3878.1_Cluster3	35.04	64.7	3.22	6.39	4.55816	8.22633	0.000597725
scaffold3546.1_Cluster4	519.07	420.54	25.78	76.71	4.42972	11.5125	0.000616131
scaffold25925.1_Cluster1	683.43	2046.31	75.4	194.73	4.45208	12.925	0.00061812
scaffold1139.1_Cluster1	316.49	310.59	39.66	31.96	4.26977	10.9186	0.000635564
scaffold1504.1_Cluster1	58.31	60.56	4.6	6.84	4.44747	8.52662	0.000636272
scaffold3013.1_Cluster1	93.03	108.7	13.48	7.64	4.36983	9.27301	0.000638714
scaffold699.1_Cluster2	27.55	114.51	2.84	7.82	4.74297	8.66436	0.000647134
scaffold4068.1_Cluster1	39.14	25.87	3.44	3.89	4.36353	7.71892	0.000651484
scaffold1867.1_Cluster3	11.12	18.05	1.17	2.7	3.89565	6.58561	0.000658618
scaffold4382.1_Cluster2	14.87	12.87	1.54	2.03	3.87359	6.58635	0.000668879
scaffold4091.1_Cluster2	15.89	38.05	1.2	5.25	4.22976	7.36807	0.00067593
scaffold1810.1_Cluster17	29.74	120.43	2.19	8.69	4.83049	8.73026	0.000676644
scaffold264.1_Cluster19	186.54	139.5	18.53	18.38	4.32128	10.0068	0.000680468
scaffold2250.1_Cluster5	50.9	66.33	1.15	9.12	4.71446	8.47231	0.000695387
scaffold8785.1_Cluster1	240.79	367.97	17.33	50.76	4.33765	10.8306	0.000702327
scaffold4060.1_Cluster5	14.63	14.07	3.09	1.15	3.89458	6.62726	0.000714786
scaffold7016.1_Cluster1	45.93	34.01	2.36	6.08	4.49878	7.99446	0.000730067
scaffold2596.1_Cluster3	19.93	104.69	4.32	4.59	4.78289	8.45975	0.000735035
scaffold197.1_Cluster4	34.31	8.55	0.85	1.69	4.97693	7.18095	0.000768844
scaffold1763.1_Cluster10	56.54	54.27	0.63	9.33	4.66865	8.42758	0.000774121
scaffold782.1_Cluster7	6.42	9.1	1.31	1.44	3.83168	5.78914	0.000785041
scaffold978.1_Cluster5	15.54	59.43	3.51	3.48	4.39962	7.78335	0.000789182
scaffold2560.1_Cluster4	1081.81	28.2	24.62	19.11	5.97197	11.8641	0.000790959
scaffold3109.1_Cluster2	101.27	64.44	12.2	4.57	4.41981	9.03815	0.00079506
scaffold39.1_Cluster7	34.52	7.84	1.79	1.77	4.59021	7.20281	0.000796988
scaffold2329.1_Cluster5	40.67	65.19	2.54	9.37	4.27204	8.33463	0.000820028
scaffold61.1_Cluster2	6.64	8.41	1.03	1.02	3.84626	5.80185	0.000820104
scaffold5185.1_Cluster2	121.34	2.81	2.24	0.74	6.53576	8.70269	0.000821182
scaffold5511.1_Cluster3	28.47	9.21	1.7	2.49	4.35226	6.99161	0.000832856
scaffold669.1_Cluster12	12.38	13.17	1.71	2.42	3.69259	6.4381	0.000836028
scaffold2064.1_Cluster5	48.48	37.77	2.62	7.43	4.28064	8.10077	0.000844699
scaffold5526.1_Cluster1	58.37	63.38	6.59	6.53	4.23648	8.55765	0.00085464
scaffold22543.1_Cluster1	114.68	34.92	4.03	9.6	4.6956	8.94453	0.000863066
scaffold953.1_Cluster1	119.67	232.65	11.19	29.66	4.24766	10.03	0.000863879
scaffold2082.1_Cluster3	6.53	9.25	1.48	2.19	3.42756	5.89983	0.000883878
scaffold4870.1_Cluster3	84.07	122.79	13.05	1.44	4.89907	9.26649	0.000884377
scaffold2824.1_Cluster6	32.1	43.77	2.49	7.41	4.20917	7.88357	0.000885092
scaffold1038.1_Cluster1	69.37	85.58	12.32	4.84	4.26574	8.89526	0.000895661
scaffold3667.1_Cluster4	130.61	148.9	18.74	15.46	4.16816	9.75264	0.000900725
scaffold7328.1_Cluster2	5.93	39.28	0.92	1.83	4.80135	7.04474	0.000901103
scaffold145.1_Cluster2	0.96	0.75	132.34	35.39	-5.19879	7.99229	0.000907971
scaffold8782.1_Cluster1	14.82	55.07	1.8	4.61	4.34443	7.6902	0.00091009
scaffold812.1_Cluster1	28.45	15.07	3.49	1.66	4.2215	7.1723	0.000911214
scaffold2755.1_Cluster3	19.02	34.55	1.64	4.51	4.02463	7.39846	0.000912448
scaffold2416.1_Cluster2	14.27	59.66	1.86	3.7	4.61685	7.74605	0.000926476
scaffold965.1_Cluster12	14.85	20.23	1.86	2.56	3.87045	6.8486	0.000927247
scaffold276.1_Cluster9	16.23	10.02	2.21	0.97	4.15745	6.49522	0.000931294
scaffold6328.1_Cluster1	270.41	30.74	8.02	15.08	5.03577	9.97757	0.000945448
scaffold1704.1_Cluster3	24.49	4.34	1.38	1.37	4.87352	6.62284	0.000973265
scaffold1079.1_Cluster3	0.95	0.74	53.26	59.87	-4.56362	7.43254	0.000973468
scaffold3987.1_Cluster1	5.48	10.98	0.97	1.93	3.39726	5.87549	0.000987382
scaffold561.1_Cluster1	16.2	83.03	1.95	6.43	4.64396	8.13852	0.000988567
scaffold6666.1_Cluster1	57.64	68.95	6.39	10.14	4.13303	8.62317	0.000989127
scaffold1596.1_Cluster9	3.95	19.22	0.61	1.22	4.36562	6.21416	0.000997882
scaffold5952.1_Cluster2	39.52	36.64	3.97	5.12	4.22853	7.93547	0.00101335
scaffold3739.1_Cluster5	93.5	53.53	10.97	6.04	4.28306	8.89779	0.00101811
scaffold22889.1_Cluster1	65.41	921.7	5.43	43.72	5.39882	11.3501	0.00102764
scaffold1313.1_Cluster3	3.76	78.42	1.56	1.32	5.58485	7.80824	0.00103284
scaffold2574.1_Cluster4	45.82	42.65	5.95	5.01	4.13914	8.14286	0.00103862
scaffold1991.1_Cluster4	12.6	10.73	1.82	2.34	3.65297	6.40505	0.00103917
scaffold3296.1_Cluster5	278.25	69.77	19.94	15.96	4.52585	10.1701	0.0010395
scaffold70.1_Cluster6	347.49	167.17	34.82	28.03	4.24063	10.6992	0.0010409
scaffold8000.1_Cluster1	193.8	5	2.66	5.27	5.94188	9.38883	0.00104456
scaffold2391.1_Cluster4	85.28	111.12	3.85	19.09	4.27933	9.2236	0.00107022
scaffold5047.1_Cluster1	92.22	123.15	4.09	20.28	4.35201	9.34991	0.00107291
scaffold1918.1_Cluster4	7.65	6.97	0.88	2.03	3.35729	5.85062	0.00108397
scaffold19167.1_Cluster1	845.25	1104.29	30.47	186.03	4.39837	12.5177	0.0010901
scaffold28790.1_Cluster1	21.27	30.12	4.8	2.38	3.90389	7.3495	0.00110152
scaffold84.1_Cluster6	196.91	128.42	4.87	30.61	4.4492	10.0046	0.00111122
scaffold2630.1_Cluster4	114.97	2.23	1.48	2.35	6.49818	8.62196	0.0011203
scaffold146.1_Cluster16	20.34	36.67	0.94	6.03	4.12371	7.46586	0.00112654
scaffold3651.1_Cluster1	84.53	117.53	5.65	19.16	4.19156	9.27253	0.00113242
scaffold4522.1_Cluster2	13.77	90.23	2.36	7.02	4.54656	8.20087	0.0011349
scaffold4236.1_Cluster2	29.85	19.73	4.49	2.23	4.16325	7.3667	0.00115339
scaffold1024.1_Cluster13	13.05	9.8	1.85	1.5	3.59875	6.36114	0.00116423
scaffold488.1_Cluster11	23.94	20.59	3.47	2.58	4.00985	7.20988	0.00117228
scaffold4965.1_Cluster2	47.79	184.18	7.91	17.35	4.28016	9.37502	0.00117463
scaffold710.1_Cluster9	116.19	72.98	15.45	7.21	4.25372	9.24061	0.00117759
scaffold212.1_Cluster12	37.9	15.75	3.14	3.11	4.33389	7.49595	0.00117895
scaffold7520.1_Cluster1	590.2	17.25	17.34	13.04	5.64836	10.9987	0.00118337
scaffold4585.1_Cluster5	66.21	81.17	9.43	10.69	4.01055	8.83494	0.00118926
scaffold1205.1_Cluster1	11.59	21.28	2.06	3.06	3.76364	6.75927	0.00118977
scaffold676.1_Cluster4	4.75	10.35	0.59	0.58	3.81658	5.77642	0.00119026
scaffold3966.1_Cluster2	5.02	9.57	1.25	1.24	3.81657	5.77642	0.00119085
scaffold16627.1_Cluster1	307.7	159.86	11.5	43.85	4.34697	10.5526	0.00120107
scaffold2936.1_Cluster3	11.48	11.03	1.87	1.62	3.5148	6.2954	0.0012204
scaffold4562.1_Cluster3	10.76	11.56	2.61	1.22	3.55088	6.34493	0.00123663
scaffold26628.1_Cluster1	84.33	62.84	4.55	13.55	4.1684	8.87054	0.00123744
scaffold259.1_Cluster3	11.35	11.1	1.64	1.3	3.88146	6.26975	0.00125081
scaffold3296.1_Cluster2	198.19	115.92	24.36	18.33	4.09095	9.98248	0.00126223
scaffold6412.1_Cluster1	75.38	1.06	0.67	0.67	6.36776	8.00966	0.00126565
scaffold5750.1_Cluster2	4.55	8.38	1.03	1.02	3.62613	5.63953	0.00128268
scaffold25443.1_Cluster1	8.7	14.23	0.54	3.21	3.56673	6.31719	0.00132183
scaffold35.1_Cluster25	4.61	8.62	1.14	2.27	3.21909	5.74823	0.00135403
scaffold657.1_Cluster16	4.57	9.49	1.38	2.05	3.21909	5.74823	0.00135574
scaffold23493.1_Cluster1	4.95	9.26	1.23	2.44	3.21909	5.74823	0.00135701
scaffold2068.1_Cluster1	17.49	3.68	0.59	1.16	4.43715	6.2545	0.00138416
scaffold2565.1_Cluster2	8.47	14.9	1.49	2.69	3.55349	6.30708	0.00139375
scaffold15088.1_Cluster1	8.8	12.27	2.49	1.14	3.79412	6.20022	0.00140543
scaffold8093.1_Cluster1	25.13	11.03	2.15	3.2	4.00344	6.95539	0.00141389
scaffold3491.1_Cluster9	11.56	4.78	1.46	1.16	4.09301	5.98587	0.00143685
scaffold18546.1_Cluster1	17.1	50.77	2	5.56	4.13979	7.67328	0.00144141
scaffold3347.1_Cluster1	78.05	91.09	10.21	14.74	3.90999	9.04403	0.00145038
scaffold9043.1_Cluster1	20.31	81.74	4.17	7.08	4.2407	8.21162	0.00145703
scaffold825.1_Cluster7	33.61	14.45	2.88	2.85	4.16505	7.34329	0.00149843
scaffold475.1_Cluster9	266.45	95.83	29.16	6.89	4.50511	10.2048	0.0015107
scaffold5414.1_Cluster2	19.59	20.06	3.23	3.04	3.82835	7.05183	0.00151686
scaffold27.1_Cluster18	245.56	24.26	13.88	1.97	5.28986	9.81946	0.00153896
scaffold196.1_Cluster5	4.54	8.37	1.54	1.02	3.10557	5.686	0.00154054
scaffold3939.1_Cluster2	13.66	14.71	1.5	2.97	3.61801	6.63511	0.00154892
scaffold5036.1_Cluster1	18.94	7.38	0.84	3.33	3.85568	6.54136	0.00156045
scaffold7967.1_Cluster1	2446.57	1056.73	279.31	42.62	4.59817	13.4577	0.00157199
scaffold7277.1_Cluster1	59.4	439.44	22.24	27.57	4.32702	10.4275	0.00158407
scaffold4103.1_Cluster2	39.54	8.45	2.89	1.91	4.4436	7.36742	0.00158479
scaffold845.1_Cluster6	10.23	21.26	2.12	4.2	3.42123	6.69213	0.00158982
scaffold2031.1_Cluster3	16.65	13.65	0.54	4.32	3.75874	6.72906	0.00159238
scaffold515.1_Cluster4	7.24	5.81	1.09	0.54	3.65521	5.66636	0.00162854
scaffold3664.1_Cluster1	16.71	40.13	3.46	5.14	3.88565	7.46344	0.00163014
scaffold216.1_Cluster11	13.96	13.05	1.73	3.44	3.5264	6.55943	0.00164143
scaffold1020.1_Cluster3	0.55	0.86	40.9	47.32	-4.20391	7.1273	0.00167346
scaffold7582.1_Cluster1	7.31	14.02	2.27	2.03	3.39898	6.20601	0.00176157
scaffold2780.1_Cluster1	15.21	27.21	5.1	1.52	3.60614	7.09069	0.00178943
scaffold5439.1_Cluster1	34.26	18.7	3.35	4.71	3.90793	7.47427	0.0017999
scaffold74.1_Cluster17	10.9	9.49	1.99	2.37	3.39206	6.19934	0.00182342
scaffold505.1_Cluster2	18.29	6.73	3.15	0.63	3.7449	6.49857	0.00182772
scaffold1142.1_Cluster6	3.46	5.39	141.81	127.85	-3.93473	8.63303	0.0018455
scaffold10031.1_Cluster1	14.27	24.04	3.23	2.78	3.7083	6.95164	0.00185294
scaffold2552.1_Cluster7	1.31	1.61	111.72	34.18	-4.47696	7.82939	0.00186799
scaffold2915.1_Cluster13	66.88	85.81	6.76	17.14	3.83817	8.8982	0.00192493
scaffold4753.1_Cluster1	62.66	113.64	6.23	19.59	3.91537	9.06913	0.00192569
scaffold3053.1_Cluster2	1.05	1.45	37.37	43.67	-4.0829	7.02703	0.00193111
scaffold11267.1_Cluster2	80.92	70.98	6.95	16.24	3.92325	8.91852	0.00193217
scaffold624.1_Cluster9	203.76	19.71	9.5	10.87	4.71573	9.56844	0.00193326
scaffold210.1_Cluster4	2.81	0.62	80.41	93.33	-4.1731	8.00678	0.00193685
scaffold4491.1_Cluster2	55.96	75.57	6.95	13.78	3.80037	8.68627	0.00194665
scaffold3980.1_Cluster6	509.09	828.25	11.19	133.15	4.43235	11.9519	0.00196723
scaffold7569.1_Cluster2	3.71	104.09	3.07	3.05	5.06866	8.19784	0.00196954
scaffold11165.1_Cluster1	37.43	11.37	2.56	2.77	4.18712	7.36116	0.00197516
scaffold278.1_Cluster6	37.01	7.92	0.9	3.58	4.40063	7.27539	0.00199946
scaffold5063.1_Cluster2	138.86	27.44	10.93	9.18	4.31084	9.13099	0.00202421
scaffold6417.1_Cluster1	27.16	32.62	5.62	4.18	3.67082	7.60091	0.0020298
scaffold285.1_Cluster8	0.73	1.41	42.58	37.99	-4.09965	7.04039	0.00206028
scaffold2501.1_Cluster12	144.34	29.42	8.38	13.29	4.33461	9.18705	0.00207814
scaffold808.1_Cluster9	0.99	3.1	56.83	73.51	-3.86342	7.64552	0.00209061
scaffold1181.1_Cluster7	190.46	42.86	12.7	18.24	4.19634	9.61508	0.00209127
scaffold8513.1_Cluster2	77.67	37.12	6.82	9.82	3.98111	8.57027	0.00209893
scaffold1858.1_Cluster4	10.7	8	2.13	1.05	3.6932	6.12006	0.00210083
scaffold475.1_Cluster10	572.3	219.47	69.81	12.45	4.4343	11.3284	0.00211329
scaffold1275.1_Cluster7	26.9	13.83	3.64	2.03	3.89732	7.12924	0.00212695
scaffold2183.1_Cluster3	2364.34	277.19	186.04	57.66	4.6859	13.1184	0.00213021
scaffold4373.1_Cluster3	50.83	90.24	7.34	14.56	3.80795	8.75573	0.00213341
scaffold3125.1_Cluster1	11.01	7.5	1.71	1.69	3.32627	6.14882	0.0021362
scaffold146.1_Cluster20	168.42	31.32	12.48	12.8	4.27238	9.39499	0.00214847
scaffold4.1_Cluster5	0.94	0.97	37.16	40.69	-4.03273	6.98571	0.00217403
scaffold3009.1_Cluster2	7.42	31.89	1.1	4.38	3.9594	6.90902	0.00218976
scaffold168.1_Cluster1	55.27	126.27	9.58	17.72	3.79383	9.08887	0.00220466
scaffold670.1_Cluster3	172.56	104.02	14.04	31	3.86738	9.81366	0.00224958
scaffold1601.1_Cluster5	10.05	162.99	8.07	5.82	4.56246	8.88523	0.00226221
scaffold5078.1_Cluster3	12.19	24.07	2.7	3.91	3.41637	6.89228	0.00226476
scaffold1116.1_Cluster10	11.11	3.7	1.16	0.84	3.91745	5.85241	0.00227796
scaffold2769.1_Cluster10	58.13	10.38	5.26	1.49	4.66916	7.85134	0.00229286
scaffold289.1_Cluster4	1.4	1.45	29.17	52.11	-4.06006	7.00906	0.0022944
scaffold1182.1_Cluster2	17.5	147.52	2.56	12.67	4.41457	8.85342	0.0022992
scaffold1026.1_Cluster2	2.8	10.66	1.16	0.77	3.6892	5.68335	0.00230415
scaffold1491.1_Cluster6	259.23	116.45	27.35	33.91	3.86359	10.2732	0.0023249
scaffold11.1_Cluster39	13.75	12.24	1.45	3.63	3.49945	6.51665	0.00232839
scaffold13105.1_Cluster1	434.96	26.14	25.64	6.36	5.09554	10.6058	0.00232946
scaffold14056.1_Cluster1	228.57	17.12	13.54	2.36	5.16214	9.69581	0.00234094
scaffold7248.1_Cluster2	1.04	1.61	70.11	35.72	-3.98938	7.41032	0.00235134
scaffold3667.1_Cluster5	69.53	126.25	16.65	14.48	3.74417	9.22659	0.0023789
scaffold1772.1_Cluster8	7.38	5.27	1.15	1.52	3.04335	5.63623	0.0024224
scaffold5618.1_Cluster4	22.8	33.44	3.33	6.61	3.60626	7.49652	0.0024277
scaffold1505.1_Cluster8	2.08	1.35	62.27	40.6	-3.88242	7.37011	0.0024503
scaffold1916.1_Cluster1	8.4	10.15	1.48	3.45	3.22931	6.05809	0.00245523
scaffold645.1_Cluster8	3.71	6.61	0.66	1.31	3.38806	5.47474	0.0024553
scaffold2109.1_Cluster4	5.01	6.07	0.69	0.69	3.40005	5.48894	0.00245955
scaffold15172.1_Cluster1	10.46	13.92	2.12	2.81	3.32472	6.39922	0.00247952
scaffold16742.1_Cluster1	14.82	29.72	2.92	4.7	3.55976	7.17769	0.00248896
scaffold286.1_Cluster1	19.8	13.99	3.15	3.4	3.62433	6.87499	0.00249064
scaffold11270.1_Cluster1	14.05	10.94	331.38	432.43	-3.72585	10.0759	0.00249098
scaffold70.1_Cluster1	33.25	5.65	1.5	2.98	4.17372	7.09809	0.00250521
scaffold1073.1_Cluster6	0.94	2.2	40.9	53.88	-3.77818	7.23591	0.00251734
scaffold2535.1_Cluster12	19.69	32.6	4.74	4.85	3.48193	7.42109	0.00253858
scaffold6041.1_Cluster4	12.99	10.74	3.13	2.61	3.10563	6.45451	0.00256499
scaffold287.1_Cluster3	1.24	1.47	43.56	32.24	-4.01885	6.97375	0.0025847
scaffold1490.1_Cluster3	438.8	283.2	74.53	41.85	3.79564	11.1892	0.00260525
scaffold984.1_Cluster3	14.11	32.28	4.88	3.08	3.54357	7.20057	0.00260625
scaffold1319.1_Cluster1	40.11	52.31	9.27	6.89	3.6241	8.19427	0.00261251
scaffold3091.1_Cluster3	39.46	6.1	0.84	3.89	4.41744	7.28784	0.00261766
scaffold1679.1_Cluster3	44.06	73.07	1.76	14	4.0337	8.48264	0.00262088
scaffold5514.1_Cluster1	4.16	8.43	1.49	1.68	2.997	5.59567	0.00265465
scaffold8.1_Cluster29	4.47	8.36	1.11	2.2	2.99699	5.59567	0.00265973
scaffold9769.1_Cluster1	91.34	139.84	21.95	16.88	3.66389	9.48091	0.00267702
scaffold3217.1_Cluster2	80.09	263.84	12.37	38.41	3.8891	9.96978	0.00268562
scaffold4953.1_Cluster5	11.32	22.8	4.06	2.78	3.31244	6.8245	0.00268761
scaffold9658.1_Cluster2	48.64	6.89	1.83	3.63	4.47264	7.59268	0.00271372
scaffold5592.1_Cluster1	5.63	10.53	1.4	2.77	3.12336	5.97951	0.00271521
scaffold4954.1_Cluster1	25.62	17.15	2.98	6.41	3.43578	7.21135	0.00274878
scaffold614.1_Cluster3	2.65	1.38	102.13	57.36	-4.09247	7.93591	0.00275317
scaffold215.1_Cluster5	69.64	113.01	8.97	21.67	3.71121	9.14063	0.0027566
scaffold485.1_Cluster9	1318.94	504.87	7.06	168.03	4.7434	12.5199	0.00275801
scaffold5082.1_Cluster1	16.28	38.93	5.19	5.29	3.50225	7.441	0.00277983
scaffold3238.1_Cluster2	11.87	22	3.99	1.58	3.52319	6.81537	0.00278267
scaffold2120.1_Cluster1	51.38	10.16	3.56	4.11	4.16128	7.71659	0.00279359
scaffold2353.1_Cluster4	306.07	555.48	88.95	54.8	3.65579	11.3532	0.00283884
scaffold1764.1_Cluster2	8.03	15.93	2.72	1.8	3.279	6.38341	0.00284058
scaffold955.1_Cluster4	10.08	11.6	2.72	3.24	2.95398	6.33888	0.00289283
scaffold485.1_Cluster19	1.85	1.44	74.7	31.91	-3.95804	7.43458	0.00290741
scaffold10503.1_Cluster1	110.2	2.38	1.9	3.77	5.51592	8.57516	0.00290777
scaffold1490.1_Cluster4	171.58	7.55	8.83	6.35	4.86704	9.26439	0.00291282
scaffold5533.1_Cluster1	0.64	1.98	81.44	28.23	-4.04917	7.45972	0.00291765
scaffold8450.1_Cluster2	40.4	77.07	2.25	14.67	3.93688	8.47579	0.00292548
scaffold2064.1_Cluster1	26.62	10.06	3.22	3.03	3.79545	7.01694	0.0029316
scaffold1450.1_Cluster6	1.11	1.73	30.99	67.62	-3.81005	7.26286	0.00293399
scaffold177.1_Cluster16	251.9	238.59	39.97	53.11	3.58191	10.6137	0.0029494
scaffold1.1_Cluster1	2.37	213.02	1.5	7.33	5.53903	9.14279	0.00296239
scaffold2962.1_Cluster5	29.51	20.9	3.33	6.61	3.53657	7.43123	0.00296552
scaffold3940.1_Cluster1	31.69	37.52	6.13	6.65	3.55084	7.8257	0.00297922
scaffold5636.1_Cluster2	15.56	36.35	0.97	7.66	3.63802	7.3577	0.00298259
scaffold5625.1_Cluster2	42.75	1.54	0.92	2.75	4.74063	7.30043	0.00298451
scaffold4355.1_Cluster1	9.13	7.66	0.87	3.46	3.16964	6.01442	0.00301139
scaffold6910.1_Cluster2	2.68	158.84	3.33	6.61	4.97447	8.76121	0.00302175
scaffold52.1_Cluster7	58.4	44.61	11.17	5.13	3.81159	8.38547	0.00304796
scaffold672.1_Cluster8	1.46	1.52	41.08	46.6	-3.67583	7.15155	0.00306629
scaffold3014.1_Cluster8	44.52	20.63	6.29	4.82	3.76843	7.80251	0.00313355
scaffold3614.1_Cluster1	37.17	32.44	6.94	6.5	3.54581	7.83323	0.00316856
scaffold15350.1_Cluster1	19.12	82.25	1.85	10.73	4.03014	8.20586	0.00317151
scaffold7496.1_Cluster1	23.3	15.85	3.05	4.83	3.4453	7.07371	0.00318042
scaffold4719.1_Cluster2	48.9	5.55	2.37	3.67	4.45239	7.57328	0.00323735
scaffold391.1_Cluster8	6.77	9.23	2.1	2.09	3.04089	5.93833	0.00327642
scaffold2303.1_Cluster13	22.75	17.49	4.53	3.05	3.4403	7.10537	0.00327818
scaffold3336.1_Cluster6	0.82	0.64	26.23	38.51	-3.75478	6.76181	0.00328516
scaffold3393.1_Cluster1	2.6	8.7	1.39	1.15	3.48641	5.53847	0.00333199
scaffold3322.1_Cluster3	83.73	41.07	13.48	7.64	3.7579	8.70168	0.00336021
scaffold3631.1_Cluster3	2.94	9.28	0.73	0.83	3.4863	5.53847	0.00336148
scaffold663.1_Cluster4	20.72	156.28	1.35	16.11	4.45444	8.94641	0.00336567
